# Supplementary material for: IFI35 limits antitumor immunity in triple-negative breast cancer via CCL2 secretion
Source: Oncogene. 2024 Jan 12;43(10):693–702. doi: 10.1038/s41388-023-02934-w (PMC10907302; doi:10.1038/s41388-023-02934-w)
Supplement: Supplementary file 2 — Supplementary Table 1 [file 41388_2023_2934_MOESM2_ESM.xlsx]

## Sheet: Sheet1
Supplementary Table 1. The raw IHC score of 3 different cell types from TNBC tissues.
Patients ID	Tumor cells score	Fibroblasts score	Immune cells score
TNBC_01	4	2	12
TNBC_02	12	8	12
TNBC_03	10	1	10
TNBC_04	10	4	10
TNBC_05	10	4	8
TNBC_06	10	8	12
TNBC_07	1	0	1
TNBC_08	6	2	12
TNBC_09	12	8	12
TNBC_10	6	1	8
TNBC_11	6	8	12
TNBC_12	6	4	12
TNBC_13	12	9	12
TNBC_14	12	8	12
TNBC_15	6	4	8
TNBC_16	12	4	4
TNBC_17	12	8	12
TNBC_18	12	1	8
TNBC_19	12	8	12
TNBC_20	1	4	8
TNBC_21	4	4	8
TNBC_22	5	8	12
TNBC_23	1	2	8
TNBC_24	11	4	12
TNBC_25	8	6	10
TNBC_26	12	8	12
TNBC_27	3	4	8
TNBC_28	12	8	12
TNBC_29	6	4	10
TNBC_30	8	4	10
TNBC_31	10	6	12
TNBC_32	10	6	12
TNBC_33	12	2	12
TNBC_34	12	4	8
TNBC_35	6	8	12
TNBC_36	8	4	8
TNBC_37	12	8	12
TNBC_38	6	6	12
TNBC_39	8	6	8
TNBC_40	6	2	8
TNBC_41	6	4	8
TNBC_42	4	4	8
TNBC_43	12	6	8
TNBC_44	12	8	12
TNBC_45	12	8	12
