# Supplementary material for: IFI35 limits antitumor immunity in triple-negative breast cancer via CCL2 secretion
Source: Oncogene. 2024 Jan 12;43(10):693–702. doi: 10.1038/s41388-023-02934-w (PMC10907302; doi:10.1038/s41388-023-02934-w)
Supplement: Supplementary file 3 — Supplementary Table 2 [file 41388_2023_2934_MOESM3_ESM.xlsx]

## Sheet: Sheet1
Supplementary Table S2. The differentially expressed genes between IFI35 knockout and wild-type 4T1 tumor cells.
Symbol	Description	WT-1_fpkm	WT-2_fpkm	WT-3_fpkm	KO-1_fpkm	KO-2_fpkm	KO-3_fpkm	log2(fc)	PValue
Obox5	oocyte specific homeobox 5 [Source:MGI Symbol;Acc:MGI:2149035]	0	0	0	0.097	0.481	0.201	8.02052	0.00596391
Gm14434	predicted gene 14434 [Source:MGI Symbol;Acc:MGI:3702417]	0	0.04	0	2.414	2.807	2.052	7.50641	1.52674e-09
Cd72	CD72 antigen [Source:MGI Symbol;Acc:MGI:88345]	0	0	0	0.138	0.074	0.255	7.28232	0.000144792
Kif26a	kinesin family member 26A [Source:MGI Symbol;Acc:MGI:2447072]	0	0	0	0.086	0.055	0.109	6.38082	1.2337e-05
Bnc2	basonuclin 2 [Source:MGI Symbol;Acc:MGI:2443805]	0	0	0	0.088	0.097	0.04	6.22882	0.0131765
Rarb	retinoic acid receptor, beta [Source:MGI Symbol;Acc:MGI:97857]	0	0.026	0	0.341	0.303	0.504	5.46447	5.80412e-05
Tll1	tolloid-like [Source:MGI Symbol;Acc:MGI:106923]	0	0	0.01	0.112	0.126	0.158	5.30743	0.000110325
Usp17lc	ubiquitin specific peptidase 17-like C [Source:MGI Symbol;Acc:MGI:107698]	0	0.017	0	0.08	0.161	0.271	4.91254	0.0057866
Tmem108	transmembrane protein 108 [Source:MGI Symbol;Acc:MGI:1932411]	0.023	0	0	0.252	0.291	0.127	4.86446	0.000356838
Prl3d1	prolactin family 3, subfamily d, member 1 [Source:MGI Symbol;Acc:MGI:97606]	0	0.047	0	0.205	0.25	0.631	4.53022	0.00575604
Hpca	hippocalcin [Source:MGI Symbol;Acc:MGI:1336200]	0	0.027	0	0.156	0.107	0.269	4.30039	0.0103162
Wdr72	WD repeat domain 72 [Source:MGI Symbol;Acc:MGI:3583957]	0	0	0.027	0.137	0.168	0.04	3.67557	0.00103435
Onecut3	one cut domain, family member 3 [Source:MGI Symbol;Acc:MGI:1891409]	0.01	0.009	0	0.099	0.091	0.029	3.52686	0.00951476
Cftr	cystic fibrosis transmembrane conductance regulator [Source:MGI Symbol;Acc:MGI:88388]	0	0.007	0.016	0.042	0.153	0.065	3.49881	0.00185966
Pygm	muscle glycogen phosphorylase [Source:MGI Symbol;Acc:MGI:97830]	0.038	0	0	0.206	0.084	0.132	3.47317	0.00701984
A3galt2	alpha 1,3-galactosyltransferase 2 (isoglobotriaosylceramide synthase) [Source:MGI Symbol;Acc:MGI:2685279]	0.029	0.036	0.014	0.122	0.136	0.57	3.38971	0.000251175
Smoc1	SPARC related modular calcium binding 1 [Source:MGI Symbol;Acc:MGI:1929878]	0.043	0.048	0.027	0.535	0.365	0.222	3.24921	2.06537e-06
Slc13a2	solute carrier family 13 (sodium-dependent dicarboxylate transporter), member 2 [Source:MGI Symbol;Acc:MGI:1276558]	0.061	0	0.038	0.221	0.452	0.255	3.22862	0.000274959
Hmgcll1	3-hydroxymethyl-3-methylglutaryl-Coenzyme A lyase-like 1 [Source:MGI Symbol;Acc:MGI:2446108]	0	0.04	0	0.19	0.136	0.037	3.1819	0.0111244
Abca4	ATP-binding cassette, sub-family A (ABC1), member 4 [Source:MGI Symbol;Acc:MGI:109424]	0.041	0.011	0.013	0.155	0.199	0.233	3.17485	2.93181e-06
Ang2	angiogenin, ribonuclease A family, member 2 [Source:MGI Symbol;Acc:MGI:104984]	0.219	0.046	0	0.86	0.669	0.795	3.13255	0.001426
Il1rl1	interleukin 1 receptor-like 1 [Source:MGI Symbol;Acc:MGI:98427]	0.045	0.055	0.035	0.431	0.347	0.36	3.07547	1.34168e-06
Gm14139	predicted gene 14139 [Source:MGI Symbol;Acc:MGI:3836251]	0.113	0.157	0.125	1.333	1.229	0.711	3.05069	1.78592e-08
Col27a1	collagen, type XXVII, alpha 1 [Source:MGI Symbol;Acc:MGI:2672118]	0.154	0.219	0.159	1.337	1.465	1.369	2.9709	6.05148e-31
Nts	neurotensin [Source:MGI Symbol;Acc:MGI:1328351]	0.039	0.164	0.296	1.236	1.354	1.149	2.90554	6.14275e-07
Mroh3	maestro heat-like repeat family member 3 [Source:MGI Symbol;Acc:MGI:1923672]	0.018	0.03	0.017	0.088	0.186	0.202	2.87245	0.00651442
Zfp985	zinc finger protein 985 [Source:MGI Symbol;Acc:MGI:3651986]	0.195	0.237	0.25	1.473	1.006	2.156	2.76473	2.32711e-10
Serpinb9g	serine (or cysteine) peptidase inhibitor, clade B, member 9g [Source:MGI Symbol;Acc:MGI:1919260]	0	0.051	0.079	0.185	0.318	0.312	2.64829	0.00398637
Tmprss11f	transmembrane protease, serine 11f [Source:MGI Symbol;Acc:MGI:2442348]	0.027	0.011	0.038	0.181	0.151	0.114	2.55297	0.00468754
Oacyl	O-acyltransferase like [Source:MGI Symbol;Acc:MGI:2442915]	0.075	0.075	0.085	0.489	0.566	0.313	2.54134	3.24745e-06
Ebf1	early B cell factor 1 [Source:MGI Symbol;Acc:MGI:95275]	0.18	0.224	0.168	1.228	1.028	1.018	2.51697	1.00241e-18
P2ry12	purinergic receptor P2Y, G-protein coupled 12 [Source:MGI Symbol;Acc:MGI:1918089]	0.07	0.085	0.11	0.395	0.242	0.874	2.51144	0.00212525
Krt17	keratin 17 [Source:MGI Symbol;Acc:MGI:96691]	2.115	1.189	1.284	7.991	8.188	8.496	2.42711	4.30647e-35
Prl2c3	prolactin family 2, subfamily c, member 3 [Source:MGI Symbol;Acc:MGI:1341833]	0.286	0.335	0.324	1.367	1.308	2.151	2.35244	1.73601e-05
Gja4	gap junction protein, alpha 4 [Source:MGI Symbol;Acc:MGI:95715]	0.378	0.17	0.137	1.232	1.229	0.973	2.32571	7.83851e-07
Postn	periostin, osteoblast specific factor [Source:MGI Symbol;Acc:MGI:1926321]	20.566	15.304	17.356	84.868	83.673	83.192	2.24169	1.16844e-90
Gm26965	predicted gene, 26965 [Source:MGI Symbol;Acc:MGI:5504080]	0.179	0.067	0	0.283	0.712	0.166	2.23864	0.0126917
Plagl1	pleiomorphic adenoma gene-like 1 [Source:MGI Symbol;Acc:MGI:1100874]	0.127	0.117	0.156	0.719	0.456	0.651	2.19061	5.80953e-07
Plppr4	phospholipid phosphatase related 4 [Source:MGI Symbol;Acc:MGI:106530]	0.069	0.101	0.072	0.452	0.301	0.288	2.10489	1.93079e-05
Asb4	ankyrin repeat and SOCS box-containing 4 [Source:MGI Symbol;Acc:MGI:1929751]	0.328	0.312	0.197	1.065	1.261	1.267	2.10189	2.50286e-11
Pcdh12	protocadherin 12 [Source:MGI Symbol;Acc:MGI:1855700]	0.044	0.044	0.025	0.171	0.128	0.184	2.0957	0.00271753
Smagp	small cell adhesion glycoprotein [Source:MGI Symbol;Acc:MGI:2448476]	0.532	0.49	0.212	1.598	1.614	1.987	2.07489	2.22371e-05
Tnfrsf11b	tumor necrosis factor receptor superfamily, member 11b (osteoprotegerin) [Source:MGI Symbol;Acc:MGI:109587]	0.139	0.087	0.098	0.484	0.445	0.436	2.07484	0.000103346
Ncald	neurocalcin delta [Source:MGI Symbol;Acc:MGI:1196326]	0.343	0.463	0.408	1.399	2.101	1.527	2.04993	1.38715e-12
Pitpnm3	PITPNM family member 3 [Source:MGI Symbol;Acc:MGI:2685726]	0.052	0.031	0.029	0.109	0.075	0.275	2.035	0.00232649
Adtrp	androgen dependent TFPI regulating protein [Source:MGI Symbol;Acc:MGI:1924596]	0.184	0.36	0.404	1.138	0.987	1.655	1.99543	0.000184456
Hoxa13	homeobox A13 [Source:MGI Symbol;Acc:MGI:96173]	0.02	0.051	0.116	0.247	0.318	0.171	1.97667	0.0139317
Gm48551	predicted gene, 48551 [Source:MGI Symbol;Acc:MGI:6098103]	0.483	0.124	0.445	1.683	0.71	1.739	1.97371	0.000266171
Krt16	keratin 16 [Source:MGI Symbol;Acc:MGI:96690]	1.377	1.127	1.242	4.814	4.877	4.975	1.96905	1.0252e-19
Dcaf8l	DDB1 and CUL4 associated factor 8 like [Source:MGI Symbol;Acc:MGI:101758]	0.023	0.049	0.066	0.184	0.209	0.147	1.96829	0.00477493
Arg1	arginase, liver [Source:MGI Symbol;Acc:MGI:88070]	0.166	0.056	0.188	0.482	0.517	0.601	1.96438	0.00377755
Idi1	isopentenyl-diphosphate delta isomerase [Source:MGI Symbol;Acc:MGI:2442264]	15.532	18.144	23.425	77.835	68.954	73.067	1.94497	1.76045e-37
Gm12185	predicted gene 12185 [Source:MGI Symbol;Acc:MGI:3652173]	0.067	0.093	0.097	0.207	0.37	0.407	1.93689	4.57034e-05
Pax6	paired box 6 [Source:MGI Symbol;Acc:MGI:97490]	0.407	0.38	0.29	1.385	1.547	1.18	1.93282	2.43305e-09
Fam83c	family with sequence similarity 83, member C [Source:MGI Symbol;Acc:MGI:1918655]	0.012	0.072	0.047	0.209	0.082	0.206	1.92368	0.0143326
Psd4	pleckstrin and Sec7 domain containing 4 [Source:MGI Symbol;Acc:MGI:2674093]	0.274	0.339	0.166	1.168	0.981	0.708	1.87481	3.18727e-07
Inhbb	inhibin beta-B [Source:MGI Symbol;Acc:MGI:96571]	0.633	0.771	0.772	2.662	2.677	2.632	1.87308	5.06806e-26
Angptl4	angiopoietin-like 4 [Source:MGI Symbol;Acc:MGI:1888999]	0.137	0.249	0.157	0.606	0.747	0.629	1.86793	0.000258259
Rbbp8nl	RBBP8 N-terminal like [Source:MGI Symbol;Acc:MGI:3606212]	0.148	0.247	0.219	0.563	1.034	0.618	1.851	7.86398e-05
Cdhr1	cadherin-related family member 1 [Source:MGI Symbol;Acc:MGI:2157782]	0.588	0.643	0.758	2.519	2.479	2.112	1.83781	2.82169e-22
Prr11	proline rich 11 [Source:MGI Symbol;Acc:MGI:2444496]	0.064	0.086	0.036	0.171	0.234	0.25	1.81619	0.00554662
Mal2	mal, T cell differentiation protein 2 [Source:MGI Symbol;Acc:MGI:2146021]	14.222	14.256	12.368	48.208	47.319	45.828	1.79106	3.09096e-196
Sgsm1	small G protein signaling modulator 1 [Source:MGI Symbol;Acc:MGI:107320]	0.333	0.236	0.224	0.938	1.074	0.692	1.7697	7.57339e-07
Xlr	X-linked lymphocyte-regulated [Source:MGI Symbol;Acc:MGI:98976]	0.299	0.083	0.188	0.542	0.696	0.66	1.73545	0.0142699
Htr1d	5-hydroxytryptamine (serotonin) receptor 1D [Source:MGI Symbol;Acc:MGI:96276]	0.065	0.074	0.208	0.306	0.564	0.28	1.72863	0.00322503
Krt14	keratin 14 [Source:MGI Symbol;Acc:MGI:96688]	66.226	63.413	69.556	227.51	228.072	203.83	1.727	1.72929e-260
Mvd	mevalonate (diphospho) decarboxylase [Source:MGI Symbol;Acc:MGI:2179327]	3.206	3.548	3.845	11.55	11.205	12.209	1.72194	3.148e-39
Lrp4	low density lipoprotein receptor-related protein 4 [Source:MGI Symbol;Acc:MGI:2442252]	0.531	0.455	0.531	1.669	1.774	1.559	1.72128	1.82423e-26
Hsd11b2	hydroxysteroid 11-beta dehydrogenase 2 [Source:MGI Symbol;Acc:MGI:104720]	0.479	0.245	0.151	1.031	1.096	0.742	1.71319	0.000184654
Slc2a4	solute carrier family 2 (facilitated glucose transporter), member 4 [Source:MGI Symbol;Acc:MGI:95758]	0.198	0.081	0.142	0.301	0.194	0.858	1.68427	0.0121606
Crispld2	cysteine-rich secretory protein LCCL domain containing 2 [Source:MGI Symbol;Acc:MGI:1926142]	0.258	0.206	0.246	0.992	0.715	0.572	1.68251	1.63752e-06
Mmp24	matrix metallopeptidase 24 [Source:MGI Symbol;Acc:MGI:1341867]	0.133	0.223	0.239	0.698	0.607	0.574	1.659	2.6078e-06
Fdps	farnesyl diphosphate synthetase [Source:MGI Symbol;Acc:MGI:104888]	39.539	48.425	56.513	150.033	148.76	153.11	1.64517	2.71935e-27
Vdr	vitamin D (1,25-dihydroxyvitamin D3) receptor [Source:MGI Symbol;Acc:MGI:103076]	2.375	2.279	1.81	6.84	6.997	6.234	1.63461	4.21646e-45
Cyp7b1	cytochrome P450, family 7, subfamily b, polypeptide 1 [Source:MGI Symbol;Acc:MGI:104978]	0.475	0.416	0.576	1.342	1.686	1.419	1.59996	4.77207e-07
Pkd1l1	polycystic kidney disease 1 like 1 [Source:MGI Symbol;Acc:MGI:2156538]	0.15	0.211	0.156	0.573	0.465	0.528	1.59885	5.99963e-07
Atp6v1c2	ATPase, H+ transporting, lysosomal V1 subunit C2 [Source:MGI Symbol;Acc:MGI:1916025]	0.526	0.459	0.579	1.745	1.328	1.63	1.58834	8.4037e-06
9930111J21Rik1	RIKEN cDNA 9930111J21 gene 1 [Source:MGI Symbol;Acc:MGI:3041173]	0.888	0.353	1.174	2.371	1.95	2.83	1.56612	2.16604e-10
Nsdhl	NAD(P) dependent steroid dehydrogenase-like [Source:MGI Symbol;Acc:MGI:1099438]	6.074	6.617	7.274	20.899	19.057	18.613	1.55266	3.05813e-59
Hmgcs1	3-hydroxy-3-methylglutaryl-Coenzyme A synthase 1 [Source:MGI Symbol;Acc:MGI:107592]	19.8	20.899	22.841	62.588	58.044	65.585	1.55125	1.82469e-153
Hsd17b7	hydroxysteroid (17-beta) dehydrogenase 7 [Source:MGI Symbol;Acc:MGI:1330808]	2.59	2.684	2.577	8.178	7.103	7.565	1.54099	1.92675e-53
Zbtb7c	zinc finger and BTB domain containing 7C [Source:MGI Symbol;Acc:MGI:2443302]	0.437	0.685	0.526	1.765	1.727	1.269	1.53055	3.22134e-09
C1qtnf1	C1q and tumor necrosis factor related protein 1 [Source:MGI Symbol;Acc:MGI:1919254]	5.777	6.691	6.265	19.192	17.392	17.447	1.52821	3.72006e-63
Adgra1	adhesion G protein-coupled receptor A1 [Source:MGI Symbol;Acc:MGI:1277167]	0.134	0.215	0.292	0.524	0.756	0.545	1.5095	1.63078e-05
Lrrc75b	leucine rich repeat containing 75B [Source:MGI Symbol;Acc:MGI:2143657]	1.075	1.185	1.256	3.029	3.544	3.309	1.49087	5.83448e-23
Psme2b	protease (prosome, macropain) activator subunit 2B [Source:MGI Symbol;Acc:MGI:1341073]	1.029	0.158	0.824	1.337	1.454	2.855	1.48932	0.00543246
Mmp9	matrix metallopeptidase 9 [Source:MGI Symbol;Acc:MGI:97011]	40.621	31.771	35.932	102.696	104.584	96.527	1.4878	1.75912e-52
Col12a1	collagen, type XII, alpha 1 [Source:MGI Symbol;Acc:MGI:88448]	1.318	0.998	1.055	3.367	3.105	2.875	1.47133	1.0031e-50
Sorbs2	sorbin and SH3 domain containing 2 [Source:MGI Symbol;Acc:MGI:1924574]	78.635	70.68	80.577	207.746	206.583	222.894	1.47084	1.71082e-254
Vegfc	vascular endothelial growth factor C [Source:MGI Symbol;Acc:MGI:109124]	6.417	6.176	5.476	16.976	16.27	16.7	1.46685	9.74529e-58
St6galnac2	ST6 (alpha-N-acetyl-neuraminyl-2,3-beta-galactosyl-1,3)-N-acetylgalactosaminide alpha-2,6-sialyltransferase 2 [Source:MGI Symbol;Acc:MGI:107553]	0.338	0.248	0.283	0.94	0.375	1.064	1.45293	0.00421095
Fdft1	farnesyl diphosphate farnesyl transferase 1 [Source:MGI Symbol;Acc:MGI:102706]	10.491	12.151	13.6	33.246	31.893	34.036	1.45231	7.65691e-85
Tafa3	TAFA chemokine like family member 3 [Source:MGI Symbol;Acc:MGI:3046463]	0.102	0.133	0.032	0.179	0.265	0.285	1.44908	0.011529
Cd34	CD34 antigen [Source:MGI Symbol;Acc:MGI:88329]	0.384	0.297	0.184	0.745	0.696	0.914	1.44496	3.2877e-05
Gng11	guanine nucleotide binding protein (G protein), gamma 11 [Source:MGI Symbol;Acc:MGI:1913316]	9.482	8.653	9.209	26.329	23.25	23.924	1.42658	1.23736e-32
Fbxo36	F-box protein 36 [Source:MGI Symbol;Acc:MGI:1289192]	1.195	1.137	1.18	2.83	3.025	3.562	1.42297	1.26402e-05
Scd3	stearoyl-coenzyme A desaturase 3 [Source:MGI Symbol;Acc:MGI:1353437]	0.344	0.287	0.435	1.203	0.878	0.761	1.4147	0.000259119
Kazn	kazrin, periplakin interacting protein [Source:MGI Symbol;Acc:MGI:1918779]	0.226	0.406	0.382	0.846	1.032	0.807	1.40486	0.000212788
Hr	lysine demethylase and nuclear receptor corepressor [Source:MGI Symbol;Acc:MGI:96223]	2.939	2.818	2.621	7.878	7.096	7.176	1.40263	2.34627e-52
Adgrg3	adhesion G protein-coupled receptor G3 [Source:MGI Symbol;Acc:MGI:1859670]	1.227	1.628	1.352	2.943	4.403	3.609	1.38073	1.30006e-11
Pdgfc	platelet-derived growth factor, C polypeptide [Source:MGI Symbol;Acc:MGI:1859631]	4.523	4.098	3.329	10.794	10.585	9.734	1.38051	5.76913e-37
Serpine1	serine (or cysteine) peptidase inhibitor, clade E, member 1 [Source:MGI Symbol;Acc:MGI:97608]	13.792	10.854	13.332	33.525	33.051	31.686	1.37147	1.35514e-69
Pdlim1	PDZ and LIM domain 1 (elfin) [Source:MGI Symbol;Acc:MGI:1860611]	0.839	0.815	0.733	2.443	2.337	1.377	1.36703	2.27309e-06
Trabd2b	TraB domain containing 2B [Source:MGI Symbol;Acc:MGI:3650152]	0.259	0.136	0.154	0.538	0.387	0.485	1.36082	3.08539e-05
Plekhg4	pleckstrin homology domain containing, family G (with RhoGef domain) member 4 [Source:MGI Symbol;Acc:MGI:2142544]	0.483	0.568	0.671	1.804	1.378	1.202	1.34816	6.1144e-09
Ppp1r3f	protein phosphatase 1, regulatory subunit 3F [Source:MGI Symbol;Acc:MGI:1859617]	0.291	0.563	0.274	0.584	1.22	1.062	1.34527	0.000512422
Serpinb9	serine (or cysteine) peptidase inhibitor, clade B, member 9 [Source:MGI Symbol;Acc:MGI:106603]	6.456	6.19	6.017	16.818	14.891	15.617	1.34245	4.70506e-62
Il18rap	interleukin 18 receptor accessory protein [Source:MGI Symbol;Acc:MGI:1338888]	5.127	4.762	5.638	12.81	13.111	13.337	1.33821	1.63246e-68
Megf10	multiple EGF-like-domains 10 [Source:MGI Symbol;Acc:MGI:2685177]	0.163	0.125	0.105	0.355	0.384	0.245	1.32413	0.000171643
Phactr2	phosphatase and actin regulator 2 [Source:MGI Symbol;Acc:MGI:2446138]	0.326	0.235	0.212	0.654	0.402	0.874	1.32006	7.36932e-07
Scd2	stearoyl-Coenzyme A desaturase 2 [Source:MGI Symbol;Acc:MGI:98240]	130.204	146.652	175.656	378.89	363.499	382.401	1.31363	3.99242e-24
Septin1	septin 1 [Source:MGI Symbol;Acc:MGI:1858916]	0.582	0.67	0.54	1.521	1.468	1.42	1.29888	0.00442499
Trac	T cell receptor alpha constant [Source:MGI Symbol;Acc:MGI:4439838]	2.318	2.34	2.307	6.038	6.766	4.186	1.28649	3.58472e-06
Pla2g5	phospholipase A2, group V [Source:MGI Symbol;Acc:MGI:101899]	0.05	0.392	0.047	0.445	0.503	0.242	1.28306	0.00673973
Cldn1	claudin 1 [Source:MGI Symbol;Acc:MGI:1276109]	0.241	0.076	0.199	0.402	0.453	0.4	1.28224	0.00733036
Lss	lanosterol synthase [Source:MGI Symbol;Acc:MGI:1336155]	5.109	5.823	6.243	14.779	13.081	13.897	1.28171	3.4294e-52
Serpinb9c	serine (or cysteine) peptidase inhibitor, clade B, member 9c [Source:MGI Symbol;Acc:MGI:894669]	0.538	0.453	0.689	1.189	1.061	1.827	1.27905	0.00203011
Cyp51	cytochrome P450, family 51 [Source:MGI Symbol;Acc:MGI:106040]	20.325	19.342	22.399	52.743	50.444	46.584	1.27088	3.41112e-103
Col1a1	collagen, type I, alpha 1 [Source:MGI Symbol;Acc:MGI:88467]	0.33	0.104	0.086	0.54	0.524	0.184	1.26303	0.00556108
Moxd1	monooxygenase, DBH-like 1 [Source:MGI Symbol;Acc:MGI:1921582]	25.033	23.704	24.08	60.457	61.104	52.789	1.25964	7.88268e-108
Ecscr	endothelial cell surface expressed chemotaxis and apoptosis regulator [Source:MGI Symbol;Acc:MGI:1915795]	1.439	1.671	1.534	2.939	3.636	4.537	1.25868	4.39251e-05
Itgb8	integrin beta 8 [Source:MGI Symbol;Acc:MGI:1338035]	0.064	0.049	0.05	0.085	0.175	0.13	1.2586	0.0149853
Insig1	insulin induced gene 1 [Source:MGI Symbol;Acc:MGI:1916289]	11.472	14.407	16.341	33.424	30.84	35.874	1.24599	9.45422e-16
Foxj1	forkhead box J1 [Source:MGI Symbol;Acc:MGI:1347474]	1.512	1.781	1.728	4.183	3.907	3.8	1.2437	1.18076e-13
Lpin1	lipin 1 [Source:MGI Symbol;Acc:MGI:1891340]	1.086	1.211	1.594	2.738	3.111	3.343	1.24024	1.28485e-13
Gjb4	gap junction protein, beta 4 [Source:MGI Symbol;Acc:MGI:95722]	11.587	10.864	11.585	26.8	26.442	27.028	1.2378	9.56487e-45
Itga10	integrin, alpha 10 [Source:MGI Symbol;Acc:MGI:2153482]	0.088	0.13	0.095	0.22	0.27	0.248	1.23746	0.00897955
Acpp	acid phosphatase, prostate [Source:MGI Symbol;Acc:MGI:1928480]	3.036	2.636	2.131	5.821	6.496	6.055	1.23541	1.30992e-26
Prkcg	protein kinase C, gamma [Source:MGI Symbol;Acc:MGI:97597]	0.297	0.315	0.429	0.74	0.801	0.905	1.23245	0.000502387
Dhcr24	24-dehydrocholesterol reductase [Source:MGI Symbol;Acc:MGI:1922004]	21.136	24.117	26.509	58.348	52.544	57.583	1.23124	3.44038e-32
Arhgef19	Rho guanine nucleotide exchange factor (GEF) 19 [Source:MGI Symbol;Acc:MGI:1925912]	3.163	3.746	3.5	8.432	7.555	8.375	1.2268	2.10491e-29
Inpp4b	inositol polyphosphate-4-phosphatase, type II [Source:MGI Symbol;Acc:MGI:2158925]	1.387	1.605	1.414	3.382	3.371	3.547	1.2251	3.4841e-28
Ucn2	urocortin 2 [Source:MGI Symbol;Acc:MGI:2176375]	1.06	1.136	1.481	4.108	2.312	2.128	1.21706	0.00017957
Blnk	B cell linker [Source:MGI Symbol;Acc:MGI:96878]	0.957	1.158	0.595	1.75	2.114	2.435	1.21683	1.14879e-05
Pcdh18	protocadherin 18 [Source:MGI Symbol;Acc:MGI:1920423]	1.392	1.459	1.521	3.378	2.816	3.94	1.21284	8.22904e-14
Hmgcr	3-hydroxy-3-methylglutaryl-Coenzyme A reductase [Source:MGI Symbol;Acc:MGI:96159]	15.142	14.749	14.006	34.869	31.47	34.727	1.2031	8.27143e-77
9930111J21Rik2	RIKEN cDNA 9930111J21 gene 2 [Source:MGI Symbol;Acc:MGI:3711310]	4.345	3.924	4.224	8.995	9.422	10.343	1.20294	4.05694e-52
Msmo1	methylsterol monoxygenase 1 [Source:MGI Symbol;Acc:MGI:1913484]	30.525	31.421	33.881	77.316	70.925	72.283	1.20243	1.11091e-100
Tubb2a	tubulin, beta 2A class IIA [Source:MGI Symbol;Acc:MGI:107861]	14.104	14.99	18.196	34.283	36.982	37.521	1.20189	6.95489e-43
Azin2	antizyme inhibitor 2 [Source:MGI Symbol;Acc:MGI:2442093]	1.194	1.762	1.354	3.68	3.573	2.657	1.2012	7.35482e-07
Pate2	prostate and testis expressed 2 [Source:MGI Symbol;Acc:MGI:2685692]	0.75	0.552	0.533	1.423	0.867	1.925	1.19975	0.000375567
Epn3	epsin 3 [Source:MGI Symbol;Acc:MGI:1919139]	2.067	2.279	2.06	4.84	4.968	4.887	1.19783	1.91748e-22
Sema3c	sema domain, immunoglobulin domain (Ig), short basic domain, secreted, (semaphorin) 3C [Source:MGI Symbol;Acc:MGI:107557]	0.473	0.53	0.682	1.188	1.31	1.366	1.19735	1.20963e-07
C1qtnf6	C1q and tumor necrosis factor related protein 6 [Source:MGI Symbol;Acc:MGI:1919959]	0.571	0.461	0.597	1.16	1.248	1.279	1.17846	0.000112668
Zmynd15	zinc finger, MYND-type containing 15 [Source:MGI Symbol;Acc:MGI:3603821]	0.901	0.967	0.892	2.475	1.878	1.892	1.17803	0.00453758
Col11a2	collagen, type XI, alpha 2 [Source:MGI Symbol;Acc:MGI:88447]	0.222	0.106	0.155	0.479	0.259	0.351	1.17291	0.00463662
Sulf2	sulfatase 2 [Source:MGI Symbol;Acc:MGI:1919293]	2.331	2.128	2.286	5.43	4.729	4.948	1.16333	8.79259e-22
Slc16a10	solute carrier family 16 (monocarboxylic acid transporters), member 10 [Source:MGI Symbol;Acc:MGI:1919722]	1.01	0.889	0.812	2.282	1.92	1.824	1.15238	1.01987e-08
Plau	plasminogen activator, urokinase [Source:MGI Symbol;Acc:MGI:97611]	32.024	34.513	34.654	73.916	74.289	75.975	1.14758	4.42732e-126
Lmo2	LIM domain only 2 [Source:MGI Symbol;Acc:MGI:102811]	0.592	0.421	0.425	0.776	1.144	1.25	1.14042	0.0082568
Rims2	regulating synaptic membrane exocytosis 2 [Source:MGI Symbol;Acc:MGI:2152972]	1.137	0.866	1.038	2.151	2.151	2.382	1.13617	1.60619e-11
Itgb2	integrin beta 2 [Source:MGI Symbol;Acc:MGI:96611]	12.187	11.505	12.61	26.385	26.794	26.285	1.13025	2.03832e-61
Myzap	myocardial zonula adherens protein [Source:MGI Symbol;Acc:MGI:2142908]	0.631	0.7	0.932	2.348	1.456	1.136	1.12627	0.000420844
Gab3	growth factor receptor bound protein 2-associated protein 3 [Source:MGI Symbol;Acc:MGI:2387324]	0.75	0.572	0.668	1.31	1.41	1.593	1.11592	0.000489554
Chst2	carbohydrate sulfotransferase 2 [Source:MGI Symbol;Acc:MGI:1891160]	2.265	2.221	2.316	4.921	4.842	4.957	1.11375	5.39582e-36
Slc4a4	solute carrier family 4 (anion exchanger), member 4 [Source:MGI Symbol;Acc:MGI:1927555]	2.44	2.205	2.206	4.921	4.852	5.05	1.11345	3.85705e-26
Dapk2	death-associated protein kinase 2 [Source:MGI Symbol;Acc:MGI:1341297]	2.183	1.573	2.03	4.217	4.132	4.165	1.1129	2.64012e-08
Nup210l	nucleoporin 210-like [Source:MGI Symbol;Acc:MGI:1924845]	0.06	0.152	0.179	0.271	0.211	0.361	1.10836	0.0147014
Sptb	spectrin beta, erythrocytic [Source:MGI Symbol;Acc:MGI:98387]	0.099	0.075	0.139	0.171	0.234	0.269	1.10659	0.00211391
Mettl7b	methyltransferase like 7B [Source:MGI Symbol;Acc:MGI:1918914]	5.493	5.598	4.361	12.584	9.793	10.88	1.10586	8.50364e-13
Tmem54	transmembrane protein 54 [Source:MGI Symbol;Acc:MGI:1913510]	10.501	10.829	9.998	22.399	23.042	21.879	1.10358	3.55667e-24
Gjb3	gap junction protein, beta 3 [Source:MGI Symbol;Acc:MGI:95721]	24.258	24.477	25.991	56.14	53.432	50.947	1.10306	1.04987e-71
Fam167a	family with sequence similarity 167, member A [Source:MGI Symbol;Acc:MGI:3606565]	11.004	11.218	10.985	22.735	23.614	24.223	1.08761	4.96171e-81
Tnc	tenascin C [Source:MGI Symbol;Acc:MGI:101922]	5.563	4.202	4.989	11.35	10.424	9.558	1.08653	1.68301e-35
Tuba1a	tubulin, alpha 1A [Source:MGI Symbol;Acc:MGI:98869]	114.507	121.204	133.012	273.417	255.943	251.382	1.08231	1.03635e-107
1810062G17Rik	RIKEN cDNA 1810062G17 gene [Source:MGI Symbol;Acc:MGI:1919532]	0.914	1.035	1.015	1.758	1.855	2.623	1.07308	0.00505515
Dsc2	desmocollin 2 [Source:MGI Symbol;Acc:MGI:103221]	3.24	3.515	2.836	6.572	6.606	6.896	1.06557	1.61853e-24
Has2	hyaluronan synthase 2 [Source:MGI Symbol;Acc:MGI:107821]	6.205	5.321	5.992	12.051	12.131	12.392	1.06198	5.15635e-41
Mrgprb2	MAS-related GPR, member B2 [Source:MGI Symbol;Acc:MGI:2441674]	0.613	0.908	0.668	1.456	1.889	1.183	1.0486	0.000630375
Csf2	colony stimulating factor 2 (granulocyte-macrophage) [Source:MGI Symbol;Acc:MGI:1339752]	0.979	1.23	1.503	2.669	2.248	2.731	1.04289	0.00428667
Fam83b	family with sequence similarity 83, member B [Source:MGI Symbol;Acc:MGI:2685362]	1.613	1.652	1.573	3.108	3.067	3.733	1.03418	1.89154e-11
Rhbdl3	rhomboid like 3 [Source:MGI Symbol;Acc:MGI:2179276]	0.262	0.483	0.495	0.73	0.802	1.005	1.03278	0.000972517
Serpinb5	serine (or cysteine) peptidase inhibitor, clade B, member 5 [Source:MGI Symbol;Acc:MGI:109579]	5.093	5.495	4.354	9.145	9.592	11.703	1.0266	3.08272e-26
Pcdhb20	protocadherin beta 20 [Source:MGI Symbol;Acc:MGI:2136758]	0.399	0.461	0.221	0.6	0.796	0.806	1.02645	0.00253344
Adgrl3	adhesion G protein-coupled receptor L3 [Source:MGI Symbol;Acc:MGI:2441950]	0.397	0.538	0.413	0.785	0.825	1.134	1.02546	0.000151423
Mest	mesoderm specific transcript [Source:MGI Symbol;Acc:MGI:96968]	1.071	1.551	1.483	3.104	2.026	3.214	1.02336	3.92789e-06
Itgb6	integrin beta 6 [Source:MGI Symbol;Acc:MGI:96615]	2.038	2.329	2.43	4.546	4.639	4.613	1.02149	9.58605e-15
Acat2	acetyl-Coenzyme A acetyltransferase 2 [Source:MGI Symbol;Acc:MGI:87871]	15.963	19.548	22.888	38.748	39.772	39.694	1.01739	4.72745e-11
St6galnac2	ST6 (alpha-N-acetyl-neuraminyl-2,3-beta-galactosyl-1,3)-N-acetylgalactosaminide alpha-2,6-sialyltransferase 2 [Source:MGI Symbol;Acc:MGI:107553]	2.773	2.428	2.23	5.068	4.495	5.45	1.01458	6.32246e-15
Nmnat2	nicotinamide nucleotide adenylyltransferase 2 [Source:MGI Symbol;Acc:MGI:2444155]	0.741	0.735	0.56	1.154	1.331	1.609	1.00777	3.26045e-06
Zfp469	zinc finger protein 469 [Source:MGI Symbol;Acc:MGI:2684868]	4.406	4.539	4.702	9.845	8.639	8.892	1.00433	2.26547e-62
Bmf	BCL2 modifying factor [Source:MGI Symbol;Acc:MGI:2176433]	1.317	1.066	0.827	2.916	1.816	1.706	1.00404	4.11343e-06
Phf11d	PHD finger protein 11D [Source:MGI Symbol;Acc:MGI:1277133]	5.982	4.244	5.054	2.493	2.323	2.802	-1.00416	3.88807e-06
Snx22	sorting nexin 22 [Source:MGI Symbol;Acc:MGI:2685966]	1.971	3.578	2.328	1.329	1.216	1.373	-1.00753	4.45227e-05
Dpp7	dipeptidylpeptidase 7 [Source:MGI Symbol;Acc:MGI:1933213]	1.252	1.462	1.237	0.74	0.616	0.609	-1.00769	0.00598258
Atl1	atlastin GTPase 1 [Source:MGI Symbol;Acc:MGI:1921241]	0.653	1.771	0.704	0.371	0.568	0.611	-1.01297	0.00953983
Stc2	stanniocalcin 2 [Source:MGI Symbol;Acc:MGI:1316731]	6.362	6.585	6.772	3.041	3.417	3.31	-1.01345	8.02858e-20
Arl4a	ADP-ribosylation factor-like 4A [Source:MGI Symbol;Acc:MGI:99437]	4.388	4.351	4.779	2.301	1.788	2.599	-1.01523	1.97126e-06
Atp2c2	ATPase, Ca++ transporting, type 2C, member 2 [Source:MGI Symbol;Acc:MGI:1916297]	3.814	3.689	3.445	1.601	1.59	2.225	-1.01537	1.9584e-09
Flot1	flotillin 1 [Source:MGI Symbol;Acc:MGI:1100500]	30.094	32.833	29.695	15.243	16.28	14.194	-1.01862	1.17939e-35
Plag1	pleiomorphic adenoma gene 1 [Source:MGI Symbol;Acc:MGI:1891916]	2.16	2.437	2.625	1.333	1.212	1.015	-1.02052	6.03308e-06
Car12	carbonic anhydrase 12 [Source:MGI Symbol;Acc:MGI:1923709]	22.093	20.523	21.446	10.346	10.461	10.767	-1.02073	1.13719e-50
Adssl1	adenylosuccinate synthetase like 1 [Source:MGI Symbol;Acc:MGI:87947]	2.755	2.468	2.472	1.535	1.411	0.84	-1.02325	0.000190513
Sord	sorbitol dehydrogenase [Source:MGI Symbol;Acc:MGI:98266]	2.893	2.666	2.674	1.336	1.344	1.364	-1.02564	1.9326e-06
Spred3	sprouty-related EVH1 domain containing 3 [Source:MGI Symbol;Acc:MGI:2142186]	4.961	4.568	4.207	1.886	2.365	2.491	-1.02671	1.33691e-13
Nod1	nucleotide-binding oligomerization domain containing 1 [Source:MGI Symbol;Acc:MGI:1341839]	0.68	0.475	0.536	0.175	0.242	0.412	-1.02843	0.000578362
Fam241a	family with sequence similarity 241, member A [Source:MGI Symbol;Acc:MGI:1917867]	4.692	4.731	4.927	2.575	2.169	2.284	-1.02986	8.26565e-09
Tigit	T cell immunoreceptor with Ig and ITIM domains [Source:MGI Symbol;Acc:MGI:3642260]	33.774	35.77	37.942	16.391	17.2	18.723	-1.03888	3.57635e-24
Pla2g12a	phospholipase A2, group XIIA [Source:MGI Symbol;Acc:MGI:1913600]	25.278	24.183	23.795	11.55	12.64	11.457	-1.03917	3.14741e-28
Clybl	citrate lyase beta like [Source:MGI Symbol;Acc:MGI:1916884]	5.21	5.327	5.222	2.457	2.258	2.94	-1.0417	1.52306e-06
Svip	small VCP/p97-interacting protein [Source:MGI Symbol;Acc:MGI:1922994]	1.668	1.41	1.091	0.66	0.536	0.827	-1.04321	0.000230753
Sort1	sortilin 1 [Source:MGI Symbol;Acc:MGI:1338015]	0.194	0.271	0.279	0.105	0.096	0.16	-1.0433	0.0144908
Dnph1	2'-deoxynucleoside 5'-phosphate N-hydrolase 1 [Source:MGI Symbol;Acc:MGI:3039376]	21.804	22.94	22.267	10.017	12.459	9.984	-1.04573	2.36279e-19
Nme4	NME/NM23 nucleoside diphosphate kinase 4 [Source:MGI Symbol;Acc:MGI:1931148]	12.025	14.583	12.018	7.14	5.786	5.769	-1.04692	5.003e-10
Klf11	Kruppel-like factor 11 [Source:MGI Symbol;Acc:MGI:2653368]	4.241	5.106	4.233	2.079	2.481	2.005	-1.04862	1.03067e-13
Dusp1	dual specificity phosphatase 1 [Source:MGI Symbol;Acc:MGI:105120]	3.661	3.489	2.798	1.685	1.226	1.857	-1.06102	5.54197e-06
Ly9	lymphocyte antigen 9 [Source:MGI Symbol;Acc:MGI:96885]	7.058	6.846	7.311	3.315	3.307	3.543	-1.06147	4.46738e-15
Cnnm2	cyclin M2 [Source:MGI Symbol;Acc:MGI:2151054]	1.769	2.252	2.309	1.067	1.097	0.859	-1.06622	6.59393e-07
Phospho1	phosphatase, orphan 1 [Source:MGI Symbol;Acc:MGI:2447348]	7.289	7.94	8.311	3.329	3.71	4.187	-1.06827	2.74732e-07
Eml2	echinoderm microtubule associated protein like 2 [Source:MGI Symbol;Acc:MGI:1919455]	14.098	18.001	17.608	8.219	8.947	6.486	-1.07149	2.59397e-30
St3gal6	ST3 beta-galactoside alpha-2,3-sialyltransferase 6 [Source:MGI Symbol;Acc:MGI:1888707]	14.411	12.452	11.858	5.469	7.316	5.639	-1.07153	1.66019e-14
Nbl1	NBL1, DAN family BMP antagonist [Source:MGI Symbol;Acc:MGI:104591]	4.642	5.029	4.617	2.481	2.219	2.094	-1.07247	1.96217e-08
Flt3l	FMS-like tyrosine kinase 3 ligand [Source:MGI Symbol;Acc:MGI:95560]	6.412	5.288	6.308	2.926	3.068	2.544	-1.07667	2.77444e-06
Egln3	egl-9 family hypoxia-inducible factor 3 [Source:MGI Symbol;Acc:MGI:1932288]	11.862	12.903	12.96	5.503	6.04	6.335	-1.07734	2.43714e-26
Nrg2	neuregulin 2 [Source:MGI Symbol;Acc:MGI:1098246]	1.515	1.144	1.622	0.493	0.919	0.613	-1.08003	0.00306329
Zdhhc23	zinc finger, DHHC domain containing 23 [Source:MGI Symbol;Acc:MGI:2685625]	4.245	4.247	4.212	1.774	2.155	2.078	-1.08057	2.8583e-15
S100a4	S100 calcium binding protein A4 [Source:MGI Symbol;Acc:MGI:1330282]	284.691	317.987	328.506	144.305	134.749	160.14	-1.08421	7.88524e-59
2510009E07Rik	RIKEN cDNA 2510009E07 gene [Source:MGI Symbol;Acc:MGI:1919440]	0.133	0.262	0.116	0.161	0.053	0.026	-1.09029	0.0099671
Cxcl5	chemokine (C-X-C motif) ligand 5 [Source:MGI Symbol;Acc:MGI:1096868]	6.745	11.555	7.986	4.293	4.257	3.728	-1.09822	7.05966e-09
Pdgfra	platelet derived growth factor receptor, alpha polypeptide [Source:MGI Symbol;Acc:MGI:97530]	3.188	3.386	3.57	1.331	1.762	1.642	-1.09919	2.04259e-09
Atp6v0e2	ATPase, H+ transporting, lysosomal V0 subunit E2 [Source:MGI Symbol;Acc:MGI:1923502]	1.218	1.443	1.137	0.564	0.518	0.687	-1.10231	0.00282335
Oaf	out at first homolog [Source:MGI Symbol;Acc:MGI:94852]	46.941	51.936	49.716	25.664	21.725	21.482	-1.1094	6.55503e-56
Tiparp	TCDD-inducible poly(ADP-ribose) polymerase [Source:MGI Symbol;Acc:MGI:2159210]	32.042	41.915	35.719	15.552	15.971	19.257	-1.11092	1.11686e-13
Crb3	crumbs family member 3 [Source:MGI Symbol;Acc:MGI:2670904]	5.809	6.888	5.025	2.716	2.6	2.857	-1.1166	1.1138e-06
Ppp1r15a	protein phosphatase 1, regulatory subunit 15A [Source:MGI Symbol;Acc:MGI:1927072]	46.288	45.33	43.883	19.947	22.344	20.162	-1.11746	2.53484e-71
Hs3st1	heparan sulfate (glucosamine) 3-O-sulfotransferase 1 [Source:MGI Symbol;Acc:MGI:1201606]	0.378	0.828	1.071	0.247	0.474	0.324	-1.12363	0.0104859
Ptgs1	prostaglandin-endoperoxide synthase 1 [Source:MGI Symbol;Acc:MGI:97797]	2.339	3.774	2.726	1.365	1.046	1.643	-1.12454	5.58219e-07
Rgs14	regulator of G-protein signaling 14 [Source:MGI Symbol;Acc:MGI:1859709]	1.517	1.166	0.942	0.453	0.532	0.672	-1.12941	0.000117615
Havcr2	hepatitis A virus cellular receptor 2 [Source:MGI Symbol;Acc:MGI:2159682]	0.601	0.75	0.714	0.305	0.258	0.378	-1.13388	0.00341602
Ogdhl	oxoglutarate dehydrogenase-like [Source:MGI Symbol;Acc:MGI:3616088]	0.356	0.506	0.578	0.159	0.222	0.275	-1.1343	0.0101416
Trim46	tripartite motif-containing 46 [Source:MGI Symbol;Acc:MGI:2673000]	6.816	5.332	4.465	2.656	2.8	2.078	-1.14082	3.31835e-05
Zcwpw1	zinc finger, CW type with PWWP domain 1 [Source:MGI Symbol;Acc:MGI:2685899]	2.127	1.516	1.959	0.534	1.02	0.983	-1.14282	0.00262789
Peak1	pseudopodium-enriched atypical kinase 1 [Source:MGI Symbol;Acc:MGI:2442366]	33.798	33.632	31.496	14.334	14.602	15.842	-1.14356	4.15796e-145
Arap1	ArfGAP with RhoGAP domain, ankyrin repeat and PH domain 1 [Source:MGI Symbol;Acc:MGI:1916960]	6.385	7.103	6.558	3.327	2.759	2.958	-1.14828	3.47155e-26
Phyhd1	phytanoyl-CoA dioxygenase domain containing 1 [Source:MGI Symbol;Acc:MGI:3612860]	6.647	5.61	5.724	2.127	3.163	2.808	-1.15084	8.99831e-07
Syne3	spectrin repeat containing, nuclear envelope family member 3 [Source:MGI Symbol;Acc:MGI:2442408]	17.602	18.235	16.262	7.556	7.832	7.953	-1.15839	1.14524e-63
Irf7	interferon regulatory factor 7 [Source:MGI Symbol;Acc:MGI:1859212]	2.208	1.353	1.732	0.619	1.01	0.733	-1.16408	0.00037048
Arrdc3	arrestin domain containing 3 [Source:MGI Symbol;Acc:MGI:2145242]	2.492	3.404	3.132	1.07	1.237	1.715	-1.16649	2.55512e-10
Stc1	stanniocalcin 1 [Source:MGI Symbol;Acc:MGI:109131]	0.443	0.693	0.837	0.297	0.286	0.293	-1.17139	0.00103651
Tpd52l1	tumor protein D52-like 1 [Source:MGI Symbol;Acc:MGI:1298386]	20.579	22.029	21.241	9.807	9.941	8.598	-1.17152	3.79561e-23
Mtcl1	microtubule crosslinking factor 1 [Source:MGI Symbol;Acc:MGI:1915867]	15.563	16.286	15.886	6.708	6.845	7.598	-1.17432	4.21986e-84
Nckap5l	NCK-associated protein 5-like [Source:MGI Symbol;Acc:MGI:3609653]	0.76	0.524	0.429	0.318	0.202	0.239	-1.17435	0.0102115
Sirt3	sirtuin 3 [Source:MGI Symbol;Acc:MGI:1927665]	7.091	7.166	6.139	2.86	3.076	3.073	-1.17885	5.11863e-10
Cd74	CD74 antigen (invariant polypeptide of major histocompatibility complex, class II antigen-associated) [Source:MGI Symbol;Acc:MGI:96534]	14.649	15.23	11.479	6.25	6.492	5.504	-1.18059	5.28669e-15
Nqo1	NAD(P)H dehydrogenase, quinone 1 [Source:MGI Symbol;Acc:MGI:103187]	2.207	4.091	3.395	1.604	1.123	1.539	-1.18406	2.8483e-05
Trerf1	transcriptional regulating factor 1 [Source:MGI Symbol;Acc:MGI:2442086]	3.258	3.59	3.254	1.576	1.417	1.449	-1.18536	5.54202e-21
Meis3	Meis homeobox 3 [Source:MGI Symbol;Acc:MGI:108519]	2.861	2.545	4.12	1.548	1.163	1.475	-1.1863	0.000179158
Zfp772	zinc finger protein 772 [Source:MGI Symbol;Acc:MGI:2385265]	1.022	1.151	0.983	0.555	0.608	0.221	-1.18925	0.000988656
Ecm1	extracellular matrix protein 1 [Source:MGI Symbol;Acc:MGI:103060]	27.076	27.669	24.921	13.034	11.022	10.846	-1.19065	5.60646e-27
Apol9a	apolipoprotein L 9a [Source:MGI Symbol;Acc:MGI:3606001]	15.951	15.219	16.062	7.58	6.525	6.575	-1.19153	8.41868e-23
Tbkbp1	TBK1 binding protein 1 [Source:MGI Symbol;Acc:MGI:1920424]	4.782	5.918	5.619	2.537	2.535	2.072	-1.19175	3.65551e-17
Pla1a	phospholipase A1 member A [Source:MGI Symbol;Acc:MGI:1934677]	7.118	6.042	5.388	3.034	2.54	2.525	-1.19545	6.56544e-12
Il17re	interleukin 17 receptor E [Source:MGI Symbol;Acc:MGI:1889371]	0.868	1.15	0.582	0.418	0.288	0.429	-1.19582	0.0102678
Kcnj4	potassium inwardly-rectifying channel, subfamily J, member 4 [Source:MGI Symbol;Acc:MGI:104743]	0.933	1.657	1.096	0.524	0.507	0.571	-1.20218	0.000931774
Dab2	disabled 2, mitogen-responsive phosphoprotein [Source:MGI Symbol;Acc:MGI:109175]	8.855	11.526	10.804	4.888	4.449	4.212	-1.20267	5.39377e-27
Misp3	MISP family member 3 [Source:MGI Symbol;Acc:MGI:1917384]	3.95	5.3	4.369	1.706	2.299	1.876	-1.21149	7.44443e-09
Ranbp17	RAN binding protein 17 [Source:MGI Symbol;Acc:MGI:1929706]	0.61	0.883	0.946	0.403	0.459	0.184	-1.22141	0.00532999
Map4k1	mitogen-activated protein kinase kinase kinase kinase 1 [Source:MGI Symbol;Acc:MGI:1346882]	0.719	0.527	0.645	0.239	0.22	0.351	-1.22316	0.00483387
Acot2	acyl-CoA thioesterase 2 [Source:MGI Symbol;Acc:MGI:2159605]	10.973	11.545	10.556	4.751	4.592	4.817	-1.22388	1.87081e-25
Gng2	guanine nucleotide binding protein (G protein), gamma 2 [Source:MGI Symbol;Acc:MGI:102705]	9.828	5.846	9.541	2.802	3.949	4.011	-1.22834	3.71089e-14
Plxna4	plexin A4 [Source:MGI Symbol;Acc:MGI:2179061]	0.247	0.302	0.176	0.138	0.059	0.111	-1.23505	0.000524721
Il17rd	interleukin 17 receptor D [Source:MGI Symbol;Acc:MGI:2159727]	0.313	0.381	0.415	0.129	0.152	0.19	-1.23546	0.000636437
Lingo3	leucine rich repeat and Ig domain containing 3 [Source:MGI Symbol;Acc:MGI:3609246]	6.207	8.108	5.944	2.949	3.249	2.383	-1.23935	4.03928e-17
Zfp57	zinc finger protein 57 [Source:MGI Symbol;Acc:MGI:99204]	5.152	5.005	4.274	2.27	1.817	2.021	-1.2404	7.81795e-12
Axl	AXL receptor tyrosine kinase [Source:MGI Symbol;Acc:MGI:1347244]	294.035	303.058	308.939	126.744	126.418	129.161	-1.24477	0
Eya2	EYA transcriptional coactivator and phosphatase 2 [Source:MGI Symbol;Acc:MGI:109341]	4.219	5.832	5.339	1.736	1.662	3.081	-1.24815	7.98176e-10
Lrp1	low density lipoprotein receptor-related protein 1 [Source:MGI Symbol;Acc:MGI:96828]	30.449	29.303	32.332	12.997	12.581	13.171	-1.24879	3.4585e-198
Crebrf	CREB3 regulatory factor [Source:MGI Symbol;Acc:MGI:1924378]	2.723	3.526	2.566	1.057	1.136	1.491	-1.25869	1.92579e-16
Ppargc1b	peroxisome proliferative activated receptor, gamma, coactivator 1 beta [Source:MGI Symbol;Acc:MGI:2444934]	1.451	1.583	1.463	0.66	0.821	0.392	-1.26361	1.40225e-06
Myo5c	myosin VC [Source:MGI Symbol;Acc:MGI:2442485]	6.522	6.573	6.403	2.743	2.788	2.589	-1.26377	4.45843e-44
Epha4	Eph receptor A4 [Source:MGI Symbol;Acc:MGI:98277]	2.279	2.111	2.106	1.184	0.96	0.56	-1.26446	1.31247e-08
Cdsn	corneodesmosin [Source:MGI Symbol;Acc:MGI:3505689]	6.398	6.413	5.336	2.635	3.012	1.887	-1.26824	1.20505e-14
Nudt17	nudix (nucleoside diphosphate linked moiety X)-type motif 17 [Source:MGI Symbol;Acc:MGI:1925623]	1.366	1.53	1.065	0.596	0.569	0.47	-1.27657	0.00861256
Dram1	DNA-damage regulated autophagy modulator 1 [Source:MGI Symbol;Acc:MGI:1918962]	0.715	0.745	0.692	0.211	0.427	0.247	-1.28193	0.00203707
Unc93b1	unc-93 homolog B1, TLR signaling regulator [Source:MGI Symbol;Acc:MGI:1859307]	0.627	0.481	0.367	0.186	0.162	0.258	-1.28333	0.000801596
Aldoc	aldolase C, fructose-bisphosphate [Source:MGI Symbol;Acc:MGI:101863]	3.489	3.07	3.637	1.238	1.18	1.767	-1.2847	9.18093e-08
Rnf113a2	ring finger protein 113A2 [Source:MGI Symbol;Acc:MGI:1913631]	3.044	2.401	3.31	0.986	1.419	1.185	-1.28612	1.44922e-05
Pcsk6	proprotein convertase subtilisin/kexin type 6 [Source:MGI Symbol;Acc:MGI:102897]	3.36	3.848	3.067	1.241	1.717	1.255	-1.28622	6.80385e-16
Cox6a2	cytochrome c oxidase subunit 6A2 [Source:MGI Symbol;Acc:MGI:104649]	2.016	1.929	1.836	0.523	0.641	1.205	-1.28704	0.0100177
C1s1	complement component 1, s subcomponent 1 [Source:MGI Symbol;Acc:MGI:1355312]	0.404	0.482	0.327	0.238	0.209	0.047	-1.296	0.000163577
Slc25a35	solute carrier family 25, member 35 [Source:MGI Symbol;Acc:MGI:1919248]	0.684	0.574	0.538	0.205	0.298	0.228	-1.29684	0.0143149
1110002E22Rik	RIKEN cDNA 1110002E22 gene [Source:MGI Symbol;Acc:MGI:1915066]	0.24	0.289	0.261	0.11	0.112	0.098	-1.30378	0.000239998
Gpsm3	G-protein signalling modulator 3 (AGS3-like, C. elegans) [Source:MGI Symbol;Acc:MGI:2146785]	9.294	10.702	10.207	3.577	3.244	5.277	-1.31992	1.33203e-14
Rab6b	RAB6B, member RAS oncogene family [Source:MGI Symbol;Acc:MGI:107283]	2.914	3.313	2.752	1.161	1.099	1.336	-1.32016	4.7308e-17
Ptger4	prostaglandin E receptor 4 (subtype EP4) [Source:MGI Symbol;Acc:MGI:104311]	0.403	0.46	0.438	0.109	0.1	0.312	-1.32027	0.00789537
Slfn2	schlafen 2 [Source:MGI Symbol;Acc:MGI:1313258]	1.706	2.463	1.64	0.855	0.721	0.739	-1.32728	6.28927e-05
Pdk2	pyruvate dehydrogenase kinase, isoenzyme 2 [Source:MGI Symbol;Acc:MGI:1343087]	0.981	1.15	0.824	0.396	0.534	0.243	-1.33296	0.00106684
Megf6	multiple EGF-like-domains 6 [Source:MGI Symbol;Acc:MGI:1919351]	1.658	1.98	2.093	0.796	0.684	0.787	-1.338	1.93763e-15
Raet1e	retinoic acid early transcript 1E [Source:MGI Symbol;Acc:MGI:2675273]	0.549	0.761	0.819	0.504	0.269	0.056	-1.36073	0.0122739
Lmo7	LIM domain only 7 [Source:MGI Symbol;Acc:MGI:1353586]	10.574	8.748	10.126	3.641	3.841	3.914	-1.36964	6.67737e-41
Hcfc1r1	host cell factor C1 regulator 1 (XPO1-dependent) [Source:MGI Symbol;Acc:MGI:2663619]	118.617	128.917	121.03	47.419	47.758	46.856	-1.37569	2.3963e-80
Mturn	maturin, neural progenitor differentiation regulator homolog (Xenopus) [Source:MGI Symbol;Acc:MGI:1915485]	0.665	0.502	0.645	0.212	0.319	0.167	-1.37628	6.36211e-05
Syngap1	synaptic Ras GTPase activating protein 1 homolog (rat) [Source:MGI Symbol;Acc:MGI:3039785]	3.841	3.285	2.467	0.988	0.996	1.667	-1.39369	2.77482e-10
Prx	periaxin [Source:MGI Symbol;Acc:MGI:108176]	3.192	3.151	2.72	1.058	1.116	1.235	-1.41064	1.41945e-18
Ston2	stonin 2 [Source:MGI Symbol;Acc:MGI:1918272]	2.306	2.777	2.753	1.232	1.073	0.642	-1.41087	5.58595e-36
Plscr4	phospholipid scramblase 4 [Source:MGI Symbol;Acc:MGI:2143267]	0.596	0.576	0.563	0.333	0.17	0.149	-1.41199	0.00142358
Ndst3	N-deacetylase/N-sulfotransferase (heparan glucosaminyl) 3 [Source:MGI Symbol;Acc:MGI:1932544]	1.081	0.681	1.207	0.322	0.47	0.32	-1.41682	7.22744e-08
Tubb4a	tubulin, beta 4A class IVA [Source:MGI Symbol;Acc:MGI:107848]	0.791	0.534	0.602	0.293	0.122	0.306	-1.41829	0.00465168
Gchfr	GTP cyclohydrolase I feedback regulator [Source:MGI Symbol;Acc:MGI:2443977]	1.973	2.605	2.008	0.644	0.761	1.059	-1.4184	0.00368805
Tns4	tensin 4 [Source:MGI Symbol;Acc:MGI:2144377]	22.443	24.472	23.224	9.03	8.448	8.687	-1.42258	6.3999e-112
Paox	polyamine oxidase (exo-N4-amino) [Source:MGI Symbol;Acc:MGI:1916983]	13.205	12.549	12.25	5.047	5.966	3.118	-1.42729	5.44877e-33
Uap1l1	UDP-N-acteylglucosamine pyrophosphorylase 1-like 1 [Source:MGI Symbol;Acc:MGI:2443318]	12.206	13.646	11.792	4.321	5.224	4.445	-1.42802	3.66043e-44
Apol7a	apolipoprotein L 7a [Source:MGI Symbol;Acc:MGI:1923011]	1.237	1.661	2.004	0.673	0.578	0.563	-1.4342	5.72055e-06
Myorg	myogenesis regulating glycosidase (putative) [Source:MGI Symbol;Acc:MGI:2140300]	0.364	0.236	0.321	0.085	0.157	0.098	-1.43767	0.00701069
Adamtsl3	ADAMTS-like 3 [Source:MGI Symbol;Acc:MGI:3028499]	2.992	2.947	3.48	1.039	1.256	1.177	-1.43981	5.00887e-15
Lbh	limb-bud and heart [Source:MGI Symbol;Acc:MGI:1925139]	8.949	8.467	9.704	3.343	3.534	3.092	-1.44384	4.91187e-34
Nlrc3	NLR family, CARD domain containing 3 [Source:MGI Symbol;Acc:MGI:2444070]	1.199	1.35	1.503	0.542	0.445	0.502	-1.44429	2.28145e-08
Csn3	casein kappa [Source:MGI Symbol;Acc:MGI:107461]	3.482	3.221	3.05	1.436	1.045	1.102	-1.44468	8.15088e-06
Olfm1	olfactomedin 1 [Source:MGI Symbol;Acc:MGI:1860437]	4.135	6.294	4.81	1.758	1.93	1.907	-1.44556	1.4136e-16
Vim	vimentin [Source:MGI Symbol;Acc:MGI:98932]	605.147	629.58	645.839	229.499	232.562	227.073	-1.44831	0
Slco4a1	solute carrier organic anion transporter family, member 4a1 [Source:MGI Symbol;Acc:MGI:1351866]	0.829	1.185	0.953	0.394	0.254	0.431	-1.45931	2.99009e-05
Hid1	HID1 domain containing [Source:MGI Symbol;Acc:MGI:2445087]	1.431	2.177	1.115	0.513	0.707	0.485	-1.46993	4.33536e-05
Pros1	protein S (alpha) [Source:MGI Symbol;Acc:MGI:1095733]	1.23	1.266	1.372	0.485	0.347	0.558	-1.4765	3.1262e-07
Dapk1	death associated protein kinase 1 [Source:MGI Symbol;Acc:MGI:1916885]	0.713	0.898	0.692	0.257	0.294	0.273	-1.4828	5.99372e-06
Paqr7	progestin and adipoQ receptor family member VII [Source:MGI Symbol;Acc:MGI:1919154]	1.702	1.573	1.788	0.543	0.742	0.526	-1.48321	5.68774e-05
Dpf1	D4, zinc and double PHD fingers family 1 [Source:MGI Symbol;Acc:MGI:1352748]	2.29	2.176	1.754	0.455	0.825	0.924	-1.49679	0.000340873
Bend7	BEN domain containing 7 [Source:MGI Symbol;Acc:MGI:2443100]	0.558	0.364	0.526	0.158	0.283	0.07	-1.50267	0.00920286
Thbs3	thrombospondin 3 [Source:MGI Symbol;Acc:MGI:98739]	1.739	1.298	1.116	0.614	0.393	0.449	-1.51214	3.46076e-06
Hipk4	homeodomain interacting protein kinase 4 [Source:MGI Symbol;Acc:MGI:2685008]	0.435	0.301	0.348	0.091	0.149	0.14	-1.51229	0.0145804
Gstm1	glutathione S-transferase, mu 1 [Source:MGI Symbol;Acc:MGI:95860]	1.215	1.24	1.363	0.506	0.296	0.53	-1.51922	0.000995513
Tnfrsf19	tumor necrosis factor receptor superfamily, member 19 [Source:MGI Symbol;Acc:MGI:1352474]	0.71	0.546	0.594	0.12	0.232	0.291	-1.52463	3.03065e-05
Arhgap44	Rho GTPase activating protein 44 [Source:MGI Symbol;Acc:MGI:2144423]	0.464	0.458	0.614	0.229	0.164	0.137	-1.53511	0.000498315
Pear1	platelet endothelial aggregation receptor 1 [Source:MGI Symbol;Acc:MGI:1920432]	8.44	8.494	9.086	2.357	2.966	3.615	-1.5416	5.09308e-25
Acod1	aconitate decarboxylase 1 [Source:MGI Symbol;Acc:MGI:103206]	0.373	0.484	0.335	0.136	0.062	0.208	-1.55383	0.00835403
Syngr3	synaptogyrin 3 [Source:MGI Symbol;Acc:MGI:1341881]	1.146	0.542	0.471	0.332	0.194	0.208	-1.55651	0.00446555
Ndrg2	N-myc downstream regulated gene 2 [Source:MGI Symbol;Acc:MGI:1352498]	0.187	0.443	0.322	0.056	0.194	0.073	-1.55943	0.0115754
Fer1l6	fer-1-like 6 (C. elegans) [Source:MGI Symbol;Acc:MGI:3645398]	0.231	0.23	0.186	0.104	0.067	0.048	-1.56283	0.00413676
A630001G21Rik	RIKEN cDNA A630001G21 gene [Source:MGI Symbol;Acc:MGI:2443131]	1.53	1.626	2.105	0.657	0.588	0.535	-1.56346	1.54283e-05
Rtn2	reticulon 2 (Z-band associated protein) [Source:MGI Symbol;Acc:MGI:107612]	0.824	1.159	1.266	0.436	0.301	0.348	-1.5823	0.00277056
St3gal1	ST3 beta-galactoside alpha-2,3-sialyltransferase 1 [Source:MGI Symbol;Acc:MGI:98304]	7.521	8.569	8.308	3.191	2.057	2.894	-1.58331	7.28725e-51
Vsir	V-set immunoregulatory receptor [Source:MGI Symbol;Acc:MGI:1921298]	0.715	1.108	0.752	0.245	0.198	0.411	-1.59226	1.82746e-06
Il2rg	interleukin 2 receptor, gamma chain [Source:MGI Symbol;Acc:MGI:96551]	1.759	1.571	1.994	0.604	0.424	0.736	-1.59366	6.64732e-06
Syt7	synaptotagmin VII [Source:MGI Symbol;Acc:MGI:1859545]	1.839	1.685	2.195	0.83	0.547	0.511	-1.5989	1.34363e-12
Flrt1	fibronectin leucine rich transmembrane protein 1 [Source:MGI Symbol;Acc:MGI:3026647]	0.25	0.168	0.197	0.081	0.074	0.047	-1.60623	0.00401444
Dlg4	discs large MAGUK scaffold protein 4 [Source:MGI Symbol;Acc:MGI:1277959]	1.026	1.53	1.587	0.325	0.419	0.603	-1.62093	9.64894e-08
Ifit1	interferon-induced protein with tetratricopeptide repeats 1 [Source:MGI Symbol;Acc:MGI:99450]	2.783	1.836	2.403	0.67	0.636	0.977	-1.62095	6.84103e-10
Oasl1	2'-5' oligoadenylate synthetase-like 1 [Source:MGI Symbol;Acc:MGI:2180849]	9.5	9.265	10.39	3.018	3.078	3.378	-1.6217	1.64839e-33
Mdga1	MAM domain containing glycosylphosphatidylinositol anchor 1 [Source:MGI Symbol;Acc:MGI:1922012]	0.255	0.307	0.345	0.15	0.05	0.093	-1.6302	0.0036558
Lhpp	phospholysine phosphohistidine inorganic pyrophosphate phosphatase [Source:MGI Symbol;Acc:MGI:1923679]	1.61	1.602	1.664	0.589	0.473	0.508	-1.63493	1.06947e-05
Cxcl10	chemokine (C-X-C motif) ligand 10 [Source:MGI Symbol;Acc:MGI:1352450]	2.531	1.536	1.987	0.922	0.698	0.312	-1.64779	0.000182176
Sema3b	sema domain, immunoglobulin domain (Ig), short basic domain, secreted, (semaphorin) 3B [Source:MGI Symbol;Acc:MGI:107561]	2.02	2.01	1.874	0.371	0.959	0.548	-1.6525	4.82652e-09
Ak5	adenylate kinase 5 [Source:MGI Symbol;Acc:MGI:2677491]	0.609	0.532	0.882	0.404	0.094	0.144	-1.65585	0.000355316
Wnt10a	wingless-type MMTV integration site family, member 10A [Source:MGI Symbol;Acc:MGI:108071]	6.288	6.892	6.052	2.211	1.899	1.992	-1.65615	3.46349e-26
Arsg	arylsulfatase G [Source:MGI Symbol;Acc:MGI:1921258]	0.454	0.444	0.302	0.202	0.135	0.042	-1.66276	0.0056764
Klk10	kallikrein related-peptidase 10 [Source:MGI Symbol;Acc:MGI:1916790]	4.279	6.12	5.793	2.03	1.469	1.542	-1.6835	2.88956e-12
Olfml2b	olfactomedin-like 2B [Source:MGI Symbol;Acc:MGI:2443310]	0.649	0.662	0.822	0.134	0.088	0.441	-1.6858	0.000240989
Arhgef6	Rac/Cdc42 guanine nucleotide exchange factor (GEF) 6 [Source:MGI Symbol;Acc:MGI:1920591]	0.133	0.099	0.193	0.013	0	0.119	-1.68692	0.0086729
M1ap	meiosis 1 associated protein [Source:MGI Symbol;Acc:MGI:1315200]	0.76	0.629	1.189	0.091	0.435	0.274	-1.68818	0.00241377
Klf2	Kruppel-like factor 2 (lung) [Source:MGI Symbol;Acc:MGI:1342772]	1.299	1.243	1.002	0.128	0.561	0.407	-1.69313	0.000156203
Plekho2	pleckstrin homology domain containing, family O member 2 [Source:MGI Symbol;Acc:MGI:2143132]	5.13	5.635	4.747	1.721	1.699	1.377	-1.69318	2.46278e-27
Bcam	basal cell adhesion molecule [Source:MGI Symbol;Acc:MGI:1929940]	2.533	2.514	2.494	0.708	0.696	0.928	-1.69319	2.04522e-11
Mylk	myosin, light polypeptide kinase [Source:MGI Symbol;Acc:MGI:894806]	0.547	0.604	0.532	0.091	0.332	0.096	-1.69723	1.27148e-09
Pcolce	procollagen C-endopeptidase enhancer protein [Source:MGI Symbol;Acc:MGI:105099]	28.137	31.885	29.589	8.936	8.758	9.928	-1.69786	1.20486e-81
Aldh7a1	aldehyde dehydrogenase family 7, member A1 [Source:MGI Symbol;Acc:MGI:108186]	14.923	14.536	14.901	4.208	4.832	4.592	-1.70226	5.37795e-45
Sybu	syntabulin (syntaxin-interacting) [Source:MGI Symbol;Acc:MGI:2442392]	1.16	1.436	1.193	0.235	0.612	0.316	-1.70397	6.44326e-07
Angptl6	angiopoietin-like 6 [Source:MGI Symbol;Acc:MGI:1917976]	12.114	12.383	10.667	3.878	3.616	3.216	-1.71514	6.80258e-31
Plekhh2	pleckstrin homology domain containing, family H (with MyTH4 domain) member 2 [Source:MGI Symbol;Acc:MGI:2146813]	1.793	1.906	1.828	0.431	0.539	0.704	-1.7232	2.66022e-21
Trib2	tribbles pseudokinase 2 [Source:MGI Symbol;Acc:MGI:2145021]	1.722	2.269	1.201	0.519	0.351	0.694	-1.73105	1.11985e-12
Ank2	ankyrin 2, brain [Source:MGI Symbol;Acc:MGI:88025]	1.405	1.347	1.254	0.345	0.46	0.393	-1.74153	4.35221e-14
Sema3a	sema domain, immunoglobulin domain (Ig), short basic domain, secreted, (semaphorin) 3A [Source:MGI Symbol;Acc:MGI:107558]	0.538	0.263	0.195	0.087	0.108	0.102	-1.74568	0.00413101
Cyp27b1	cytochrome P450, family 27, subfamily b, polypeptide 1 [Source:MGI Symbol;Acc:MGI:1098274]	0.226	0.52	0.311	0.1	0.069	0.143	-1.76036	0.00946478
Sorbs3	sorbin and SH3 domain containing 3 [Source:MGI Symbol;Acc:MGI:700013]	0.974	0.76	0.92	0.183	0.245	0.351	-1.76847	6.02346e-06
Gcnt1	glucosaminyl (N-acetyl) transferase 1, core 2 [Source:MGI Symbol;Acc:MGI:95676]	0.378	0.494	0.662	0.213	0.083	0.149	-1.78542	0.000807556
Fam171b	family with sequence similarity 171, member B [Source:MGI Symbol;Acc:MGI:2444579]	4.578	4.395	3.954	1.067	1.282	1.399	-1.78619	3.18453e-40
Pgbd5	piggyBac transposable element derived 5 [Source:MGI Symbol;Acc:MGI:2429955]	0.348	0.334	0.418	0.072	0.097	0.148	-1.79495	0.00410307
Camk1d	calcium/calmodulin-dependent protein kinase ID [Source:MGI Symbol;Acc:MGI:2442190]	2.187	2.165	2.323	0.663	0.517	0.738	-1.79917	6.10523e-29
Ifi44	interferon-induced protein 44 [Source:MGI Symbol;Acc:MGI:2443016]	1.447	0.789	1.097	0.387	0.187	0.375	-1.81234	1.68909e-06
Irf8	interferon regulatory factor 8 [Source:MGI Symbol;Acc:MGI:96395]	2.734	2.532	2.908	0.646	0.842	0.834	-1.81567	3.22995e-16
Prss12	protease, serine 12 neurotrypsin (motopsin) [Source:MGI Symbol;Acc:MGI:1100881]	2.879	2.946	2.719	0.843	0.817	0.761	-1.81931	2.13381e-15
Chchd10	coiled-coil-helix-coiled-coil-helix domain containing 10 [Source:MGI Symbol;Acc:MGI:2143558]	14.772	16.88	16.631	4.512	4.82	4.346	-1.81966	1.43071e-27
Fgfr1	fibroblast growth factor receptor 1 [Source:MGI Symbol;Acc:MGI:95522]	0.595	0.41	0.29	0.081	0.168	0.116	-1.82698	0.00938928
Txnip	thioredoxin interacting protein [Source:MGI Symbol;Acc:MGI:1889549]	167.566	170.465	149.162	44.703	50.435	42.027	-1.82858	9.29875e-79
Ccl2	chemokine (C-C motif) ligand 2 [Source:MGI Symbol;Acc:MGI:98259]	2.529	4.084	2.958	0.875	0.805	1.008	-1.83214	4.15327e-06
Bmp7	bone morphogenetic protein 7 [Source:MGI Symbol;Acc:MGI:103302]	8.177	8.209	8.846	2.214	2.584	2.177	-1.85499	1.16603e-54
Adgra2	adhesion G protein-coupled receptor A2 [Source:MGI Symbol;Acc:MGI:1925810]	0.902	1.043	1.165	0.231	0.266	0.355	-1.86799	7.23579e-15
Arhgap6	Rho GTPase activating protein 6 [Source:MGI Symbol;Acc:MGI:1196332]	4.832	3.873	4.21	1.165	1.076	1.297	-1.86804	1.88059e-31
Nectin4	nectin cell adhesion molecule 4 [Source:MGI Symbol;Acc:MGI:1918990]	0.851	0.72	0.63	0.204	0.27	0.128	-1.87032	9.05889e-06
Emp3	epithelial membrane protein 3 [Source:MGI Symbol;Acc:MGI:1098729]	17.417	19.275	18.753	4.996	5.08	4.98	-1.88072	2.15154e-26
Neurl3	neuralized E3 ubiquitin protein ligase 3 [Source:MGI Symbol;Acc:MGI:2429944]	21.34	31.688	24.712	6.319	6.665	8.075	-1.88422	3.12757e-21
Jph4	junctophilin 4 [Source:MGI Symbol;Acc:MGI:2443113]	0.371	0.333	0.277	0.111	0.087	0.065	-1.89919	0.00260529
Arg2	arginase type II [Source:MGI Symbol;Acc:MGI:1330806]	1.028	0.89	0.913	0.249	0.115	0.383	-1.92213	0.000487822
Deptor	DEP domain containing MTOR-interacting protein [Source:MGI Symbol;Acc:MGI:2146322]	4.657	4.657	5.059	1.27	1.122	1.39	-1.92614	9.36496e-73
Sh3gl3	SH3-domain GRB2-like 3 [Source:MGI Symbol;Acc:MGI:700011]	1.693	1.393	1.472	0.427	0.275	0.492	-1.9326	8.33536e-06
Slc16a2	solute carrier family 16 (monocarboxylic acid transporters), member 2 [Source:MGI Symbol;Acc:MGI:1203732]	0.283	0.247	0.156	0.057	0.039	0.082	-1.94633	0.00323605
Ifit3	interferon-induced protein with tetratricopeptide repeats 3 [Source:MGI Symbol;Acc:MGI:1101055]	1.698	0.771	0.942	0.272	0.412	0.196	-1.95462	7.08071e-05
Cplx2	complexin 2 [Source:MGI Symbol;Acc:MGI:104726]	0.447	0.607	0.601	0.168	0.144	0.111	-1.9681	6.5508e-07
Arrdc4	arrestin domain containing 4 [Source:MGI Symbol;Acc:MGI:1913662]	13.041	11.791	9.949	2.65	3.571	2.574	-1.98354	1.13105e-31
Itgb7	integrin beta 7 [Source:MGI Symbol;Acc:MGI:96616]	0.809	1.565	0.879	0.088	0.357	0.377	-1.98456	1.55244e-08
Adap1	ArfGAP with dual PH domains 1 [Source:MGI Symbol;Acc:MGI:2442201]	1.857	2.052	1.917	0.464	0.576	0.427	-1.98964	7.49811e-12
Epha8	Eph receptor A8 [Source:MGI Symbol;Acc:MGI:109378]	1.298	1.539	1.325	0.315	0.382	0.348	-1.99377	4.57316e-15
Ajm1	apical junction component 1 [Source:MGI Symbol;Acc:MGI:2685842]	0.242	0.16	0.197	0.073	0.034	0.043	-1.99759	0.00479598
Gm20826	predicted gene, 20826 [Source:MGI Symbol;Acc:MGI:5434182]	0.404	0.26	0.146	0	0.069	0.13	-2.02515	0.00248848
Fcho1	FCH domain only 1 [Source:MGI Symbol;Acc:MGI:1921265]	0.336	0.616	0.542	0.039	0.201	0.125	-2.03321	0.00436556
Gm14124	predicted gene 14124 [Source:MGI Symbol;Acc:MGI:3652002]	0.503	0.413	0.245	0.159	0.055	0.068	-2.0416	0.00117042
Tcn2	transcobalamin 2 [Source:MGI Symbol;Acc:MGI:98534]	0.493	0.864	0.641	0.117	0.224	0.14	-2.05445	0.00048723
Xpnpep2	X-prolyl aminopeptidase (aminopeptidase P) 2, membrane-bound [Source:MGI Symbol;Acc:MGI:2180001]	1.415	1.831	1.807	0.17	0.374	0.648	-2.08376	1.41396e-11
Adamts9	a disintegrin-like and metallopeptidase (reprolysin type) with thrombospondin type 1 motif, 9 [Source:MGI Symbol;Acc:MGI:1916320]	0.721	0.562	0.549	0.129	0.19	0.111	-2.09101	4.13543e-11
Msi1	musashi RNA-binding protein 1 [Source:MGI Symbol;Acc:MGI:107376]	0.718	0.481	0.295	0.171	0.07	0.109	-2.09375	0.00046297
Shisa7	shisa family member 7 [Source:MGI Symbol;Acc:MGI:3605641]	0.409	0.399	0.321	0.122	0.052	0.09	-2.09644	0.000115728
Ngef	neuronal guanine nucleotide exchange factor [Source:MGI Symbol;Acc:MGI:1858414]	0.283	0.422	0.434	0.108	0.07	0.088	-2.09827	0.000621114
Catsperd	cation channel sperm associated auxiliary subunit delta [Source:MGI Symbol;Acc:MGI:2147030]	0.416	0.325	0.283	0.046	0.085	0.107	-2.10518	0.0144129
Mmp13	matrix metallopeptidase 13 [Source:MGI Symbol;Acc:MGI:1340026]	0.549	0.874	0.796	0.155	0.143	0.204	-2.14415	6.68372e-06
Tmcc2	transmembrane and coiled-coil domains 2 [Source:MGI Symbol;Acc:MGI:1916125]	1.163	1.551	1.362	0.296	0.317	0.296	-2.1648	5.38916e-12
Dnm1	dynamin 1 [Source:MGI Symbol;Acc:MGI:107384]	1.436	1.457	1.308	0.368	0.323	0.236	-2.18009	7.4158e-14
Trpv2	transient receptor potential cation channel, subfamily V, member 2 [Source:MGI Symbol;Acc:MGI:1341836]	0.522	0.55	0.525	0.103	0.144	0.103	-2.18994	2.5883e-05
Arhgef15	Rho guanine nucleotide exchange factor (GEF) 15 [Source:MGI Symbol;Acc:MGI:3045246]	0.309	0.239	0.236	0.058	0.079	0.033	-2.20532	0.000740573
Mmp3	matrix metallopeptidase 3 [Source:MGI Symbol;Acc:MGI:97010]	4.974	5.166	5.567	1.185	1.09	1.099	-2.21888	5.00361e-24
Fam117a	family with sequence similarity 117, member A [Source:MGI Symbol;Acc:MGI:2144564]	1.437	1.274	1.237	0.358	0.306	0.177	-2.23094	1.20075e-08
Crabp2	cellular retinoic acid binding protein II [Source:MGI Symbol;Acc:MGI:88491]	1.262	0.925	0.944	0.255	0.176	0.22	-2.26589	0.000920739
Ifi35	interferon-induced protein 35 [Source:MGI Symbol;Acc:MGI:1917360]	21.446	22.097	21.294	4.332	4.828	4.205	-2.27836	5.15171e-72
Cpt1c	carnitine palmitoyltransferase 1c [Source:MGI Symbol;Acc:MGI:2446526]	0.947	1.086	1.01	0.302	0.145	0.171	-2.29982	3.19573e-10
Mertk	MER proto-oncogene tyrosine kinase [Source:MGI Symbol;Acc:MGI:96965]	0.171	0.171	0.172	0	0.025	0.079	-2.30518	0.00440098
Lcn2	lipocalin 2 [Source:MGI Symbol;Acc:MGI:96757]	6.155	9.542	6.621	0.778	1.374	2.314	-2.32115	1.38307e-14
Fam131a	family with sequence similarity 131, member A [Source:MGI Symbol;Acc:MGI:1925658]	1.145	1.089	0.697	0.145	0.192	0.247	-2.32735	3.71407e-06
Podnl1	podocan-like 1 [Source:MGI Symbol;Acc:MGI:2685352]	8.245	9.296	8.651	1.674	1.747	1.797	-2.32756	1.79522e-46
Spp1	secreted phosphoprotein 1 [Source:MGI Symbol;Acc:MGI:98389]	157.133	168.506	167.001	27.155	32.051	38.82	-2.3293	1.55328e-53
Xdh	xanthine dehydrogenase [Source:MGI Symbol;Acc:MGI:98973]	4.511	6.054	5.278	0.902	0.961	1.285	-2.33134	2.62657e-60
C1qtnf12	C1q and tumor necrosis factor related 12 [Source:MGI Symbol;Acc:MGI:1914639]	1.675	2.431	2.216	0.225	0.456	0.571	-2.33615	3.4715e-08
Clec5a	C-type lectin domain family 5, member a [Source:MGI Symbol;Acc:MGI:1345151]	0.144	0.131	0.16	0.016	0.015	0.055	-2.33861	0.0105396
Mcpt8	mast cell protease 8 [Source:MGI Symbol;Acc:MGI:1261780]	0.851	1.172	1.344	0.355	0.065	0.245	-2.34004	0.000782842
Ttc28	tetratricopeptide repeat domain 28 [Source:MGI Symbol;Acc:MGI:2140873]	0.632	0.571	0.597	0.155	0.112	0.083	-2.36257	2.63509e-17
Epsti1	epithelial stromal interaction 1 (breast) [Source:MGI Symbol;Acc:MGI:1915168]	1.047	1.184	1.597	0.19	0.262	0.292	-2.36322	3.08868e-07
Slpi	secretory leukocyte peptidase inhibitor [Source:MGI Symbol;Acc:MGI:109297]	4.694	6.176	4.593	0.88	0.871	1.247	-2.36675	9.02553e-13
Fst	follistatin [Source:MGI Symbol;Acc:MGI:95586]	0.831	0.844	0.906	0.126	0.204	0.169	-2.37082	1.14303e-06
Eda	ectodysplasin-A [Source:MGI Symbol;Acc:MGI:1195272]	0.739	0.557	0.593	0.109	0.116	0.14	-2.37165	9.35119e-11
Bicdl2	BICD family like cargo adaptor 2 [Source:MGI Symbol;Acc:MGI:2388267]	0.984	0.86	0.548	0.092	0.197	0.173	-2.37225	2.2223e-05
Pmp22	peripheral myelin protein 22 [Source:MGI Symbol;Acc:MGI:97631]	12.824	12.248	13.077	2.236	2.199	2.921	-2.37465	1.40694e-55
Slc27a6	solute carrier family 27 (fatty acid transporter), member 6 [Source:MGI Symbol;Acc:MGI:3036230]	1.497	1.452	1.191	0.167	0.439	0.192	-2.37517	1.72814e-09
Il1a	interleukin 1 alpha [Source:MGI Symbol;Acc:MGI:96542]	15.426	15.282	13.517	2.944	2.761	2.802	-2.37814	9.24947e-72
Ccn3	cellular communication network factor 3 [Source:MGI Symbol;Acc:MGI:109185]	0.375	0.657	0.403	0.021	0.133	0.119	-2.39408	0.000108789
Rnf43	ring finger protein 43 [Source:MGI Symbol;Acc:MGI:2442609]	0.767	0.823	0.888	0.179	0.216	0.074	-2.40152	3.83321e-10
Pla2g7	phospholipase A2, group VII (platelet-activating factor acetylhydrolase, plasma) [Source:MGI Symbol;Acc:MGI:1351327]	4.069	5.19	4.954	0.796	0.905	0.898	-2.45118	1.44526e-24
Dnajc6	DnaJ heat shock protein family (Hsp40) member C6 [Source:MGI Symbol;Acc:MGI:1919935]	0.439	0.632	0.827	0.042	0.053	0.252	-2.45147	1.56926e-11
Trim30a	tripartite motif-containing 30A [Source:MGI Symbol;Acc:MGI:98178]	1.064	0.62	0.551	0.124	0.101	0.181	-2.46072	3.57941e-08
Selp	selectin, platelet [Source:MGI Symbol;Acc:MGI:98280]	0.185	0.238	0.137	0.069	0.032	0	-2.47107	0.00982364
Ptges	prostaglandin E synthase [Source:MGI Symbol;Acc:MGI:1927593]	0.779	1	0.926	0.179	0.12	0.187	-2.4766	2.18699e-10
Akr1c13	aldo-keto reductase family 1, member C13 [Source:MGI Symbol;Acc:MGI:1351662]	2.059	1.663	1.779	0.423	0.216	0.325	-2.51259	2.64274e-07
1700020L24Rik	RIKEN cDNA 1700020L24 gene [Source:MGI Symbol;Acc:MGI:1913580]	0.336	0.975	0.482	0	0.193	0.121	-2.51354	0.0130624
Sema6d	sema domain, transmembrane domain (TM), and cytoplasmic domain, (semaphorin) 6D [Source:MGI Symbol;Acc:MGI:2387661]	0.37	0.281	0.286	0.057	0.018	0.086	-2.54099	2.48835e-07
Mgp	matrix Gla protein [Source:MGI Symbol;Acc:MGI:96976]	0.793	0.598	1.274	0.192	0.265	0	-2.54387	0.0109037
Tmem74	transmembrane protein 74 [Source:MGI Symbol;Acc:MGI:2443417]	1.041	0.593	0.813	0.168	0.154	0.097	-2.54599	7.67491e-09
Aqp1	aquaporin 1 [Source:MGI Symbol;Acc:MGI:103201]	1.342	1.311	1.391	0.248	0.311	0.13	-2.55321	4.19852e-11
Glipr1	GLI pathogenesis-related 1 (glioma) [Source:MGI Symbol;Acc:MGI:1920940]	1.855	0.573	1.19	0.181	0.161	0.273	-2.55653	8.91924e-05
Amigo2	adhesion molecule with Ig like domain 2 [Source:MGI Symbol;Acc:MGI:2145995]	7.611	7.975	6.972	1.197	1.315	1.315	-2.55935	3.14927e-60
Hebp1	heme binding protein 1 [Source:MGI Symbol;Acc:MGI:1333880]	0.833	0.581	1.049	0.056	0.361	0	-2.5623	0.00219603
Mpp3	membrane protein, palmitoylated 3 (MAGUK p55 subfamily member 3) [Source:MGI Symbol;Acc:MGI:1328354]	0.481	0.36	0.406	0.125	0.038	0.048	-2.56315	0.000122897
Lsp1	lymphocyte specific 1 [Source:MGI Symbol;Acc:MGI:96832]	2.198	1.098	1.53	0.26	0.256	0.299	-2.56596	1.36872e-05
Cmpk2	cytidine monophosphate (UMP-CMP) kinase 2, mitochondrial [Source:MGI Symbol;Acc:MGI:99830]	1.117	0.884	1.055	0.167	0.221	0.128	-2.5662	1.88342e-10
Gmpr	guanosine monophosphate reductase [Source:MGI Symbol;Acc:MGI:1913605]	0.543	0.537	0.307	0.038	0.188	0	-2.61757	0.00517105
Rsad2	radical S-adenosyl methionine domain containing 2 [Source:MGI Symbol;Acc:MGI:1929628]	1.061	0.704	1.015	0.251	0.072	0.126	-2.6303	2.36174e-10
Lpxn	leupaxin [Source:MGI Symbol;Acc:MGI:2147677]	0.378	0.365	0.412	0.07	0.032	0.081	-2.65798	0.00298539
Dock6	dedicator of cytokinesis 6 [Source:MGI Symbol;Acc:MGI:1914789]	1.732	2.125	2.019	0.185	0.47	0.259	-2.68457	4.47853e-27
H2ac10	H2A clustered histone 10 [Source:MGI Symbol;Acc:MGI:2448309]	1.2	0.977	1.029	0.327	0	0.171	-2.68656	0.0128785
Foxq1	forkhead box Q1 [Source:MGI Symbol;Acc:MGI:1298228]	0.162	0.322	0.191	0.034	0.056	0.014	-2.6983	0.000245089
Ptprz1	protein tyrosine phosphatase, receptor type Z, polypeptide 1 [Source:MGI Symbol;Acc:MGI:97816]	0.188	0.126	0.215	0.024	0.029	0.025	-2.76172	0.00017268
Prune2	prune homolog 2 [Source:MGI Symbol;Acc:MGI:1925004]	0.457	0.522	0.51	0.043	0.128	0.045	-2.78524	3.57494e-21
Pcdhb15	protocadherin beta 15 [Source:MGI Symbol;Acc:MGI:2136750]	0.175	0.205	0.231	0	0.039	0.049	-2.7956	0.00481093
Nipal4	NIPA-like domain containing 4 [Source:MGI Symbol;Acc:MGI:2444671]	0.896	0.916	1.061	0.189	0.063	0.159	-2.80535	2.57014e-11
Mgat3	mannoside acetylglucosaminyltransferase 3 [Source:MGI Symbol;Acc:MGI:104532]	0.451	0.483	0.367	0.051	0.035	0.088	-2.90246	7.41164e-08
Raet1d	retinoic acid early transcript delta [Source:MGI Symbol;Acc:MGI:1861032]	0.353	0.481	0.379	0.07	0.086	0	-2.95896	0.00578321
Slit2	slit guidance ligand 2 [Source:MGI Symbol;Acc:MGI:1315205]	0.14	0.431	0.177	0.023	0.042	0.031	-2.96193	3.50487e-05
Ache	acetylcholinesterase [Source:MGI Symbol;Acc:MGI:87876]	0.224	0.207	0.255	0	0.025	0.063	-2.96263	0.00660453
Gpnmb	glycoprotein (transmembrane) nmb [Source:MGI Symbol;Acc:MGI:1934765]	11.931	11.441	11.478	1.465	1.739	1.218	-2.97839	1.82155e-117
Adora1	adenosine A1 receptor [Source:MGI Symbol;Acc:MGI:99401]	0.721	0.599	0.654	0.091	0.036	0.123	-2.98112	2.60533e-11
Eno2	enolase 2, gamma neuronal [Source:MGI Symbol;Acc:MGI:95394]	1.231	1.683	1.171	0.149	0.179	0.172	-3.03034	4.24512e-11
Kirrel3	kirre like nephrin family adhesion molecule 3 [Source:MGI Symbol;Acc:MGI:1914953]	0.112	0.226	0.193	0.014	0	0.05	-3.05257	0.010643
Nptx1	neuronal pentraxin 1 [Source:MGI Symbol;Acc:MGI:107811]	9.084	10.795	9.13	0.955	1.149	1.243	-3.11556	1.11738e-138
Loxl3	lysyl oxidase-like 3 [Source:MGI Symbol;Acc:MGI:1337004]	3.013	3.323	3.68	0.21	0.519	0.424	-3.11884	8.14832e-43
Acot1	acyl-CoA thioesterase 1 [Source:MGI Symbol;Acc:MGI:1349396]	0.64	0.38	0.503	0.028	0	0.134	-3.23285	6.52613e-05
Galnt15	polypeptide N-acetylgalactosaminyltransferase 15 [Source:MGI Symbol;Acc:MGI:1926004]	0.085	0.13	0.173	0.019	0	0.022	-3.24236	0.000684201
Car6	carbonic anhydrase 6 [Source:MGI Symbol;Acc:MGI:1333786]	1.71	1.123	1.584	0.041	0.187	0.234	-3.2571	1.53076e-08
Rbpms	RNA binding protein gene with multiple splicing [Source:MGI Symbol;Acc:MGI:1334446]	12.001	10.757	10.753	0.93	1.037	1.534	-3.2588	4.49671e-80
Col6a1	collagen, type VI, alpha 1 [Source:MGI Symbol;Acc:MGI:88459]	6.305	7.098	6.158	0.665	0.625	0.749	-3.26205	1.29846e-87
Uox	urate oxidase [Source:MGI Symbol;Acc:MGI:98907]	0.622	0.726	0.652	0.022	0	0.184	-3.27928	0.00229356
Lat2	linker for activation of T cells family, member 2 [Source:MGI Symbol;Acc:MGI:1926479]	1.935	1.402	2.032	0.082	0.196	0.274	-3.28191	1.04389e-10
Dtna	dystrobrevin alpha [Source:MGI Symbol;Acc:MGI:106039]	0.527	0.586	0.606	0	0	0.174	-3.30441	7.42285e-10
Slc25a23	solute carrier family 25 (mitochondrial carrier; phosphate carrier), member 23 [Source:MGI Symbol;Acc:MGI:1914222]	1.871	2.358	1.857	0.11	0.267	0.214	-3.36426	3.44047e-23
Gprin3	GPRIN family member 3 [Source:MGI Symbol;Acc:MGI:1924785]	0.112	0.069	0.05	0.007	0.007	0.008	-3.39232	0.00152692
Il27ra	interleukin 27 receptor, alpha [Source:MGI Symbol;Acc:MGI:1355318]	0.68	0.785	0.989	0.067	0.123	0.026	-3.50603	5.95176e-09
Nostrin	nitric oxide synthase trafficker [Source:MGI Symbol;Acc:MGI:3606242]	0.325	0.181	0.281	0	0.03	0.038	-3.53276	0.00561942
Col6a2	collagen, type VI, alpha 2 [Source:MGI Symbol;Acc:MGI:88460]	0.441	0.377	0.375	0.045	0.055	0	-3.57652	3.81683e-07
Ube2ql1	ubiquitin-conjugating enzyme E2Q family-like 1 [Source:MGI Symbol;Acc:MGI:1924230]	2.929	3.709	2.767	0.31	0.245	0.204	-3.63126	4.14684e-30
Gramd1b	GRAM domain containing 1B [Source:MGI Symbol;Acc:MGI:1925037]	1.937	1.789	2.025	0.141	0.152	0.171	-3.63162	2.74009e-28
Gpm6b	glycoprotein m6b [Source:MGI Symbol;Acc:MGI:107672]	2.773	2.448	2.505	0.292	0.146	0.168	-3.67233	3.78478e-36
Hhip	Hedgehog-interacting protein [Source:MGI Symbol;Acc:MGI:1341847]	3.421	3.374	3.231	0.229	0.234	0.309	-3.699	2.24321e-107
Zdhhc15	zinc finger, DHHC domain containing 15 [Source:MGI Symbol;Acc:MGI:1915336]	0.124	0.052	0.101	0	0.02	0	-3.79181	0.00455681
Fcna	ficolin A [Source:MGI Symbol;Acc:MGI:1340905]	0.57	0.537	0.707	0.129	0	0	-3.81373	0.000258405
Abcc3	ATP-binding cassette, sub-family C (CFTR/MRP), member 3 [Source:MGI Symbol;Acc:MGI:1923658]	1.967	2.335	1.812	0.095	0.185	0.15	-3.82971	9.61942e-37
Aldh3a1	aldehyde dehydrogenase family 3, subfamily A1 [Source:MGI Symbol;Acc:MGI:1353451]	0.939	1.188	0.914	0.069	0.095	0.04	-3.8979	7.87941e-08
Elovl4	elongation of very long chain fatty acids (FEN1/Elo2, SUR4/Elo3, yeast)-like 4 [Source:MGI Symbol;Acc:MGI:1933331]	0.424	0.553	0.75	0.04	0.07	0	-3.97269	1.72622e-06
Cyp1b1	cytochrome P450, family 1, subfamily b, polypeptide 1 [Source:MGI Symbol;Acc:MGI:88590]	4.547	12.356	7.016	0.347	0.457	0.664	-4.02623	3.96362e-17
Ophn1	oligophrenin 1 [Source:MGI Symbol;Acc:MGI:2151070]	0.282	0.284	0.417	0.021	0.039	0	-4.03416	2.8245e-05
Slc1a7	solute carrier family 1 (glutamate transporter), member 7 [Source:MGI Symbol;Acc:MGI:2444087]	0.114	0.095	0.123	0.02	0	0	-4.05311	0.00880001
Cdh17	cadherin 17 [Source:MGI Symbol;Acc:MGI:1095414]	0.551	0.509	0.655	0.036	0.063	0	-4.11464	1.30606e-08
Wnt10b	wingless-type MMTV integration site family, member 10B [Source:MGI Symbol;Acc:MGI:108061]	1.664	1.638	1.734	0.101	0.144	0.045	-4.11815	1.41191e-15
Pnck	pregnancy upregulated non-ubiquitously expressed CaM kinase [Source:MGI Symbol;Acc:MGI:1347357]	0.23	0.275	0.192	0.04	0	0	-4.12309	0.00778144
Calcrl	calcitonin receptor-like [Source:MGI Symbol;Acc:MGI:1926944]	0.262	0.208	0.309	0	0.027	0.017	-4.14605	1.09013e-05
Ehf	ets homologous factor [Source:MGI Symbol;Acc:MGI:1270840]	0.34	0.266	0.3	0.032	0	0.018	-4.17951	8.954e-06
Pde4c	phosphodiesterase 4C, cAMP specific [Source:MGI Symbol;Acc:MGI:99556]	0.506	0.225	0.278	0.019	0.035	0	-4.22382	4.44787e-05
Slc2a5	solute carrier family 2 (facilitated glucose transporter), member 5 [Source:MGI Symbol;Acc:MGI:1928369]	0.155	0.117	0.146	0	0	0.022	-4.24793	0.0024936
Angpt1	angiopoietin 1 [Source:MGI Symbol;Acc:MGI:108448]	0.069	0.192	0.065	0	0	0.016	-4.34873	0.00234207
Hspb1	heat shock protein 1 [Source:MGI Symbol;Acc:MGI:96240]	1.03	1.725	1.741	0.066	0	0.151	-4.37288	3.36749e-06
Cacng7	calcium channel, voltage-dependent, gamma subunit 7 [Source:MGI Symbol;Acc:MGI:1932374]	0.465	0.315	0.314	0.027	0.025	0	-4.39496	0.000282479
As3mt	arsenite methyltransferase [Source:MGI Symbol;Acc:MGI:1929882]	1.189	1.021	0.852	0.037	0.063	0.042	-4.43051	8.75094e-08
Cpq	carboxypeptidase Q [Source:MGI Symbol;Acc:MGI:1889205]	0.721	1.196	0.832	0.032	0	0.092	-4.47049	1.175e-06
Scn5a	sodium channel, voltage-gated, type V, alpha [Source:MGI Symbol;Acc:MGI:98251]	1.054	0.941	1.007	0.047	0.039	0.033	-4.65689	3.97286e-30
Map1a	microtubule-associated protein 1 A [Source:MGI Symbol;Acc:MGI:1306776]	0.072	0.145	0.087	0	0.005	0.007	-4.66297	5.22116e-05
Trim71	tripartite motif-containing 71 [Source:MGI Symbol;Acc:MGI:2685973]	0.11	0.07	0.059	0	0	0.007	-5.09351	0.000154582
Alpl	alkaline phosphatase, liver/bone/kidney [Source:MGI Symbol;Acc:MGI:87983]	1.304	0.994	0.844	0	0.065	0.027	-5.09391	3.41945e-07
Abcg1	ATP binding cassette subfamily G member 1 [Source:MGI Symbol;Acc:MGI:107704]	0.107	0.103	0.135	0.01	0	0	-5.10852	0.000849256
Tgfbr3	transforming growth factor, beta receptor III [Source:MGI Symbol;Acc:MGI:104637]	1.303	1.576	1.178	0.029	0.018	0.056	-5.2997	1.12516e-26
St8sia4	ST8 alpha-N-acetyl-neuraminide alpha-2,8-sialyltransferase 4 [Source:MGI Symbol;Acc:MGI:106018]	0.036	0.053	0.034	0	0	0	-5.35755	0.0102338
Unc5d	unc-5 netrin receptor D [Source:MGI Symbol;Acc:MGI:2389364]	0.064	0.04	0.03	0	0	0	-5.48113	0.000444429
Tmem154	transmembrane protein 154 [Source:MGI Symbol;Acc:MGI:2444725]	0.981	1.239	0.969	0.035	0.016	0.02	-5.48914	2.80389e-12
Tspan7	tetraspanin 7 [Source:MGI Symbol;Acc:MGI:1298407]	0.593	0.454	0.356	0	0.031	0	-5.5001	6.72067e-05
Pdgfrb	platelet derived growth factor receptor, beta polypeptide [Source:MGI Symbol;Acc:MGI:97531]	0.036	0.076	0.026	0	0	0	-5.52356	0.00690395
Otop1	otopetrin 1 [Source:MGI Symbol;Acc:MGI:2388363]	2.229	2.545	2.473	0.038	0.07	0.044	-5.57524	5.41045e-24
Gatm	glycine amidinotransferase (L-arginine:glycine amidinotransferase) [Source:MGI Symbol;Acc:MGI:1914342]	0.779	0.841	0.716	0.025	0.023	0	-5.60486	4.97214e-07
Tmc7	transmembrane channel-like gene family 7 [Source:MGI Symbol;Acc:MGI:2443317]	0.032	0.036	0.081	0	0	0	-5.63421	0.0101227
Akip1	A kinase (PRKA) interacting protein 1 [Source:MGI Symbol;Acc:MGI:3041226]	1.381	1.635	1.035	0	0	0.066	-5.93967	2.50113e-06
C130074G19Rik	RIKEN cDNA C130074G19 gene [Source:MGI Symbol;Acc:MGI:2444831]	0.065	0.081	0.061	0	0	0	-6.10852	0.0132723
Emilin2	elastin microfibril interfacer 2 [Source:MGI Symbol;Acc:MGI:2389136]	0.619	0.319	0.215	0	0.014	0	-6.36382	0.00628299
Dach2	dachshund family transcription factor 2 [Source:MGI Symbol;Acc:MGI:1890446]	0.097	0.076	0.084	0	0	0	-6.42066	0.00322359
Pou2f2	POU domain, class 2, transcription factor 2 [Source:MGI Symbol;Acc:MGI:101897]	0.131	0.064	0.139	0	0	0	-6.79874	0.000289667
Dach1	dachshund family transcription factor 1 [Source:MGI Symbol;Acc:MGI:1277991]	0.152	0.113	0.091	0	0	0	-6.89077	3.28076e-05
Galm	galactose mutarotase [Source:MGI Symbol;Acc:MGI:2442420]	0.169	0.089	0.1	0	0	0	-6.89885	0.00392182
Slc6a15	solute carrier family 6 (neurotransmitter transporter), member 15 [Source:MGI Symbol;Acc:MGI:2143484]	0.083	0.058	0.23	0	0	0	-6.95031	0.00118317
P4htm	prolyl 4-hydroxylase, transmembrane (endoplasmic reticulum) [Source:MGI Symbol;Acc:MGI:1921693]	0.133	0.067	0.176	0	0	0	-6.96963	0.00938482
Asb2	ankyrin repeat and SOCS box-containing 2 [Source:MGI Symbol;Acc:MGI:1929743]	0.064	0.126	0.243	0	0	0	-7.17326	0.00179091
Spo11	SPO11 initiator of meiotic double stranded breaks [Source:MGI Symbol;Acc:MGI:1349669]	0.154	0.192	0.087	0	0	0	-7.17326	0.00808255
Mansc1	MANSC domain containing 1 [Source:MGI Symbol;Acc:MGI:1914979]	0.227	0.069	0.195	0	0	0	-7.35462	0.000718642
Cfap20dc	CFAP20 domain containing [Source:MGI Symbol;Acc:MGI:1926154]	0.073	0.229	0.19	0	0	0	-7.35755	0.00032585
Peli2	pellino 2 [Source:MGI Symbol;Acc:MGI:1891445]	0.191	0.255	0.118	0	0	0	-7.55459	2.67342e-06
Mctp1	multiple C2 domains, transmembrane 1 [Source:MGI Symbol;Acc:MGI:1926021]	0.247	0.256	0.149	0	0	0	-7.76377	8.65729e-05
Rbm11	RNA binding motif protein 11 [Source:MGI Symbol;Acc:MGI:2447622]	0.28	0.302	0.137	0	0	0	-7.90489	0.000363088
Asgr1	asialoglycoprotein receptor 1 [Source:MGI Symbol;Acc:MGI:88081]	0.459	0.414	0.431	0	0	0	-8.76377	0.000183813
Rerg	RAS-like, estrogen-regulated, growth-inhibitor [Source:MGI Symbol;Acc:MGI:2665139]	0.569	0.857	0.43	0	0	0	-9.27302	8.6795e-07
Hexa	hexosaminidase A [Source:MGI Symbol;Acc:MGI:96073]	6.402	5.647	6.858	0	0	0	-12.6217	1.76725e-17
