# Supplementary material for: IFI35 limits antitumor immunity in triple-negative breast cancer via CCL2 secretion
Source: Oncogene. 2024 Jan 12;43(10):693–702. doi: 10.1038/s41388-023-02934-w (PMC10907302; doi:10.1038/s41388-023-02934-w)
Supplement: Supplementary file 4 — Supplementary Table 3 [file 41388_2023_2934_MOESM4_ESM.xlsx]

## Sheet: Sheet1
Supplementary Table 3. List of RT-qPCR primers used in this study.
Gene name	Forward (5'-3')	Reverse (5'-3')
IFI35	ATGACCCCAAAGTGGCTGAG	ACTCAACTGGCTGGACATCTG
GAPDH	GGTGGTCTCCTCTGACTTCAACA	GTTGCTGTAGCCAAATTCGTTGT
Idi1	ACCAGCCATCTTGATGAAAAACA	CAGCAACTATTGGTGAAACAACC
Mal2	GCTTTCGTCTGTCTGGAGATTG	ACACAAACATGACCCATCCTTG
Mvd	ATGGCCTCAGAAAAGCCTCAG	TGGTCGTTTTTAGCTGGTCCT
Fdps	GGAGGTCCTAGAGTACAATGCC	AAGCCTGGAGCAGTTCTACAC
Nsdhl	AAGGTGTAAGCACAGTTTTCCA	GCAGGTTTCAATGACAGTCTTGG
Hmgcs1	AACTGGTGCAGAAATCTCTAGC	GGTTGAATAGCTCAGAACTAGCC
Hsd17b7	CCACCTGTGTTTGGCGTGTA	GAGGTTGAATTGTGGATTAGGCA
Fdft1	GTTTGAAGACCCCATAGTTGGTG	CACATCTACGTTCTCTGGCTTAG
Lss	GGACTTACCAAAAGCGCAAAC	GAAGAGCGGACCACCATAATC
Cyp51	TGGAGCGAAAAGTCCACCAC	TGCATCACTCCCCAGAAGGTA
Insig1	CTAGTGCTCTTCTCATTTGGCG	AGGGATACAGTAAACCGACAACA
Dhcr24	GCACAGGCATCGAGTCATC	CAGGGCACGGCATAGAACA
Hmgcr	AGCTTGCCCGAATTGTATGTG	TCTGTTGTGAACCATGTGACTTC
Acat2	CAAAACATGGGGATTCGGCTT	GCTGCCCACCTTTCAACAATC
Cxcl5	TGCCCTACGGTGGAAGTCATA	TGCATTCCGCTTAGCTTTCTTT
Cxcl10	CCAAGTGCTGCCGTCATTTTC	GGCTCGCAGGGATGATTTCAA
Ccl2	TTAAAAACCTGGATCGGAACCAA	GCATTAGCTTCAGATTTACGGGT
Il1a	CGAAGACTACAGTTCTGCCATT	GACGTTTCAGAGGTTCTCAGAG
Actb	GTGACGTTGACATCCGTAAAGA	GCCGGACTCATCGTACTCC
